# Supplementary material for: 1,3-Bis(3-phenyl­prop­yl)benzimidazolium bromide monohydrate
Source: Acta Crystallogr Sect E Struct Rep Online. 2008 Sep 27;64(Pt 10):o2019–20. doi: 10.1107/S1600536808030432 (PMC2959260; doi:10.1107/S1600536808030432)
Supplement: Supplementary file 1 [file e-64-o2019-sup1.cif]

##############################################################################
###                                                                        ###
###        Electronic paper (Acta Crystallographica Section E)             ###
###                                                                        ###
##############################################################################
#                                                                            #
# This CIF contains the data in a paper accepted for publication in Acta     #
# Crystallographica Section E. It conforms to the requirements of Notes      #
# for Authors for Section E, and has been peer reviewed under the auspices   #
# of the IUCr Commission on Journals.                                        #
#                                                                            #
# Full details of the Crystallographic Information File format               #
# are given in the paper "The Crystallographic Information File (CIF):       #
# a New Standard Archive File for Crystallography" by S. R. Hall, F. H.      #
# Allen and I. D. Brown [Acta Cryst. (1991), A47, 655-685].                  #
#                                                                            #
# The current version of the core CIF dictionary is obtainable from          #
# ftp://ftp.iucr.org/pub/cif_core.dic. The current version number is 2.4.    #
#                                                                            #
# Software is freely available for graphical display of the structure(s) in  #
# this CIF.  For information consult the CIF home page http://www.iucr.org/  #
# cif/home.html                                                              #
#                                                                            #
# This file may be used for bona fide research purposes within the           #
# scientific community so long as proper attribution is given to the journal # 
# article from which it was obtained.                                        #
#                                                                            #
##############################################################################
                                             
data_global
_audit_creation_method     'PLATON <TABLE ACC> option'
_journal_date_recd_electronic     2008-09-18
_journal_date_accepted     2008-09-22
_journal_name_full     'Acta Crystallographica, Section E'
_journal_year     2008
_journal_volume     64
_journal_issue     10
_journal_page_first     o2019
_journal_page_last     o2020
_journal_paper_category     QO
_journal_coeditor_code     IS2337
_publ_contact_author_name
; Dr. Mehmet Akkurt
;
_publ_contact_author_address
; Department of Physics
  Faculty of Arts and Sciences
  Erciyes University
  38039 Kayseri
  Turkey
;
_publ_contact_author_email     akkurt@erciyes.edu.tr
_publ_contact_author_fax     '+90-352-4374933'
_publ_contact_author_phone     '+90-352-4374901 ext. 33106'
_publ_section_title
;
1,3-Bis(3-phenylpropyl)benzimidazolium bromide monohydrate
;
loop_
    _publ_author_name
    _publ_author_address
    'Mehmet Akkurt'
; Department of Physics
  Faculty of Arts and Sciences
  Erciyes University
  38039 Kayseri
  Turkey
;
    'Selvi Karaca'
; Department of Physics
  Faculty of Arts and Sciences
  Erciyes University
  38039 Kayseri
  Turkey
;
    '\"Ulk\"u Y\?ilmaz'
;
  Department of Chemistry
  Faculty of Arts and Sciences
  \'In\"on\"u University
  44280 Malatya
  Turkey
;
    'Hasan K\"u\,c\"ukbay'
;
  Department of Chemistry
  Faculty of Arts and Sciences
  \'In\"on\"u University
  44280 Malatya
  Turkey
;
    'Orhan B\"uy\"ukg\"ung\"or'
;
   Department of Physics
   Faculty of Arts and Sciences
   Ondokuz May\?is University
   55139 Samsun
   Turkey
;
data_I
_chemical_name_systematic
;
1,3-Bis(3-phenylpropyl)benzimidazolium bromide monohydrate
;
_chemical_name_common     ?
_chemical_formula_moiety     'C25 H27 N2 +, Br -, H2 O'
_chemical_formula_sum     'C25 H29 Br N2 O'
_chemical_formula_structural     ?
_chemical_formula_iupac     'C25 H27 N2 +, Br -, H2 O'
_chemical_formula_weight     453.40
_chemical_melting_point     ?
_symmetry_cell_setting     Monoclinic
_symmetry_space_group_name_H-M     'P 21/c'
_symmetry_space_group_name_Hall     '-P 2ybc'
loop_
    _symmetry_equiv_pos_site_id
    _symmetry_equiv_pos_as_xyz
    1 x,y,z
    2 -x,1/2+y,1/2-z
    3 -x,-y,-z
    4 x,1/2-y,1/2+z
_cell_length_a     14.1933(8)
_cell_length_b     11.4594(3)
_cell_length_c     18.3014(10)
_cell_angle_alpha     90
_cell_angle_beta     128.916(3)
_cell_angle_gamma     90
_cell_volume     2316.1(2)
_cell_formula_units_Z     4
_cell_measurement_reflns_used     13886
_cell_measurement_theta_min     1.43
_cell_measurement_theta_max     28.00
_cell_measurement_temperature     295(2)
_cell_special_details
;
;
_exptl_crystal_description     'block'
_exptl_crystal_colour     'colourless'
_exptl_crystal_size_max     0.710
_exptl_crystal_size_mid     0.630
_exptl_crystal_size_min     0.540
_exptl_crystal_size_rad     ?
_exptl_crystal_density_diffrn     1.300
_exptl_crystal_density_meas     ?
_exptl_crystal_density_method     'Not Measured'
_exptl_crystal_F_000     944
loop_
    _exptl_crystal_face_index_h
    _exptl_crystal_face_index_k
    _exptl_crystal_face_index_l
    _exptl_crystal_face_perp_dist
    -6 5 11 0.2341
    30 1 -41 0.3445
    -19 -14 11 0.2480
    27 -14 2 0.2938
    19 4 0 0.2940
    -1 -22 3 0.3760
    -9 -8 -2 0.4560
    -2 11 -16 0.3735
    29 -11 -35 0.4072
    2 19 -3 0.4009
    4 1 -4 0.3310
    27 4 -57 0.4620
    4 -25 12 0.3698
    7 7 -6 0.4018
    30 3 -20 0.3487
    -19 -10 13 0.2370
    1 -8 5 0.3590
    -25 -23 47 0.2545
    15 7 12 0.3516
    -18 28 37 0.3075
    -29 20 16 0.3524
_exptl_absorpt_coefficient_mu     1.792
_exptl_absorpt_correction_type     'integration'
_exptl_absorpt_process_details     '(<i>X-RED32</i>; Stoe & Cie, 2002)'
_exptl_absorpt_correction_T_min     0.363
_exptl_absorpt_correction_T_max     0.444
_exptl_special_details
;
;
_diffrn_ambient_temperature     295(2)
_diffrn_radiation_type     'Mo K\a'
_diffrn_radiation_wavelength     0.71073
_diffrn_radiation_monochromator     'plane graphite'
_diffrn_measurement_device_type     'Stoe IPDS II'
_diffrn_measurement_device     '2-circle goniometer'
_diffrn_measurement_method     \w
_diffrn_detector_area_resol_mean     6.67
_diffrn_reflns_number     18735
_diffrn_reflns_av_R_equivalents     0.0708
_diffrn_reflns_av_sigmaI/netI     0.0609
_diffrn_reflns_theta_min     1.84
_diffrn_reflns_theta_max     27.61
_diffrn_reflns_theta_full     27.61
_diffrn_measured_fraction_theta_max     0.983
_diffrn_measured_fraction_theta_full     0.983
_diffrn_reflns_limit_h_min     -18
_diffrn_reflns_limit_h_max     18
_diffrn_reflns_limit_k_min     -13
_diffrn_reflns_limit_k_max     14
_diffrn_reflns_limit_l_min     -23
_diffrn_reflns_limit_l_max     23
_diffrn_reflns_reduction_process
;
;
_diffrn_standards_number     0
_diffrn_standards_interval_count     .
_diffrn_standards_interval_time     .
_diffrn_standards_decay_%     ?
_refine_special_details
;
Refinement on <i>F</i>^2^ for ALL reflections except those flagged by the user
for potential systematic errors. Weighted <i>R</i>-factors <i>wR</i> and all
goodnesses of fit <i>S</i> are based on <i>F</i>^2^, conventional
<i>R</i>-factors <i>R</i> are based on <i>F</i>, with <i>F</i> set to zero for
negative <i>F</i>^2^. The observed criterion of <i>F</i>^2^ > \s(<i>F</i>^2^)
is used only for calculating -<i>R</i>-factor-obs <i>etc</i>. and is not
relevant to the choice of reflections for refinement. <i>R</i>-factors based
on <i>F</i>^2^ are statistically about twice as large as those based on
<i>F</i>, and <i>R</i>-factors based on ALL data will be even larger.
;
_reflns_number_total     5283
_reflns_number_gt     2688
_reflns_threshold_expression     I>2\s(I)
_refine_ls_structure_factor_coef     Fsqd
_refine_ls_matrix_type     full
_refine_ls_R_factor_all     0.1341
_refine_ls_R_factor_gt     0.0645
_refine_ls_wR_factor_gt     0.1434
_refine_ls_wR_factor_ref     0.1725
_refine_ls_goodness_of_fit_ref     0.993
_refine_ls_restrained_S_all     0.992
_refine_ls_number_reflns     5283
_refine_ls_number_parameters     268
_refine_ls_number_restraints     3
_refine_ls_number_constraints     ?
_refine_ls_hydrogen_treatment     mixed
_refine_ls_weighting_scheme     'calc'
_refine_ls_weighting_details
                 'calc w=1/[\s^2^(Fo^2^)+(0.0827P)^2^] where P=(Fo^2^+2Fc^2^)/3'
_atom_sites_solution_hydrogens     geom
_atom_sites_solution_primary     direct
_atom_sites_solution_secondary     difmap
_refine_ls_shift/su_max     0.000
_refine_ls_shift/su_mean     0.000
_refine_diff_density_max     0.473
_refine_diff_density_min     -0.235
_refine_ls_extinction_method     none
_refine_ls_abs_structure_details     ?
_refine_ls_abs_structure_Flack     .
loop_
    _atom_type_symbol
    _atom_type_description
    _atom_type_scat_dispersion_real
    _atom_type_scat_dispersion_imag
    _atom_type_scat_source
    O O 0.0106 0.0060 'International Tables Vol C Tables 4.2.6.8 and 6.1.1.4'
    N N 0.0061 0.0033 'International Tables Vol C Tables 4.2.6.8 and 6.1.1.4'
    Br Br -0.2901 2.4595 'International Tables Vol C Tables 4.2.6.8 and 6.1.1.4'
    H H 0.0000 0.0000 'International Tables Vol C Tables 4.2.6.8 and 6.1.1.4'
    C C 0.0033 0.0016 'International Tables Vol C Tables 4.2.6.8 and 6.1.1.4'
_computing_data_collection     'X-AREA (Stoe & Cie, 2002)'
_computing_cell_refinement     'X-AREA (Stoe & Cie, 2002)'
_computing_data_reduction     'X-RED32 (Stoe & Cie, 2002)'
_computing_structure_solution     'SIR97 (Altomare <i>et al.</i>,  1999)'
_computing_structure_refinement     'SHELXL97 (Sheldrick, 2008)'
_computing_molecular_graphics     'ORTEP-3 for Windows (Farrugia, 1997)'
_computing_publication_material     'WinGX (Farrugia, 1999)'
loop_
    _atom_site_type_symbol
    _atom_site_label
    _atom_site_fract_x
    _atom_site_fract_y
    _atom_site_fract_z
    _atom_site_U_iso_or_equiv
    _atom_site_thermal_displace_type
    _atom_site_calc_flag
    _atom_site_refinement_flags
    _atom_site_occupancy
    N N1 -0.1093(3) 0.1691(3) 0.9193(2) 0.0541(10) Uani . . 1.000
    N N2 -0.1505(3) 0.0103(3) 0.8391(2) 0.0539(11) Uani . . 1.000
    C C1 -0.1415(3) 0.0860(3) 0.9554(3) 0.0514(11) Uani . . 1.000
    C C2 -0.1469(4) 0.0912(4) 1.0285(3) 0.0622(14) Uani . . 1.000
    C C3 -0.1784(4) -0.0099(4) 1.0477(3) 0.0753(17) Uani . . 1.000
    C C4 -0.2034(4) -0.1121(4) 0.9973(3) 0.0742(17) Uani . . 1.000
    C C5 -0.1995(4) -0.1173(3) 0.9243(3) 0.0645(16) Uani . . 1.000
    C C6 -0.1673(3) -0.0157(3) 0.9049(3) 0.0505(11) Uani . . 1.000
    C C7 -0.1159(4) 0.1196(3) 0.8509(3) 0.0587(12) Uani . . 1.000
    C C8 -0.1677(4) -0.0701(4) 0.7691(3) 0.0700(17) Uani . . 1.000
    C C9 -0.3031(5) -0.0933(4) 0.6894(3) 0.0853(19) Uani . . 1.000
    C C10 -0.3233(6) -0.1767(6) 0.6209(4) 0.105(2) Uani . . 1.000
    C C11 -0.4522(5) -0.2161(5) 0.5455(4) 0.0905(19) Uani . . 1.000
    C C12 -0.5522(5) -0.1513(5) 0.5160(4) 0.102(2) Uani . . 1.000
    C C13 -0.6656(6) -0.1874(7) 0.4419(4) 0.107(3) Uani . . 1.000
    C C14 -0.6809(8) -0.2866(8) 0.3982(5) 0.121(3) Uani . . 1.000
    C C15 -0.5849(10) -0.3547(7) 0.4275(6) 0.128(4) Uani . . 1.000
    C C16 -0.4716(7) -0.3209(6) 0.5006(6) 0.113(3) Uani . . 1.000
    C C17 -0.0775(4) 0.2925(3) 0.9491(3) 0.0652(16) Uani . . 1.000
    C C18 -0.1947(5) 0.3644(4) 0.8951(4) 0.0844(19) Uani . . 1.000
    C C19 -0.1744(5) 0.4916(4) 0.9136(4) 0.085(2) Uani . . 1.000
    C C20 -0.2942(5) 0.5556(4) 0.8583(4) 0.079(2) Uani . . 1.000
    C C21 -0.3563(8) 0.5820(7) 0.7649(5) 0.126(3) Uani . . 1.000
    C C22 -0.4712(9) 0.6297(8) 0.7129(6) 0.166(4) Uani . . 1.000
    C C23 -0.5191(7) 0.6575(6) 0.7529(8) 0.134(4) Uani . . 1.000
    C C24 -0.4537(8) 0.6398(7) 0.8464(8) 0.132(4) Uani . . 1.000
    C C25 -0.3441(6) 0.5865(5) 0.8976(5) 0.093(2) Uani . . 1.000
    O O1 0.0138(8) 0.3343(4) 0.8276(5) 0.145(3) Uani . . 1.000
    Br Br1 0.01170(5) 0.12751(4) 0.69968(4) 0.0869(2) Uani . . 1.000
    H H2 -0.13010 0.15940 1.06230 0.0750 Uiso calc R 1.000
    H H3 -0.18330 -0.01050 1.09600 0.0900 Uiso calc R 1.000
    H H4 -0.22340 -0.17910 1.01360 0.0890 Uiso calc R 1.000
    H H5 -0.21740 -0.18530 0.89000 0.0780 Uiso calc R 1.000
    H H7 -0.09830 0.15740 0.81580 0.0700 Uiso calc R 1.000
    H H8A -0.12700 -0.14330 0.79930 0.0850 Uiso calc R 1.000
    H H8B -0.13160 -0.03690 0.74310 0.0850 Uiso calc R 1.000
    H H9A -0.33960 -0.12290 0.71610 0.1020 Uiso calc R 1.000
    H H9B -0.34280 -0.02040 0.65790 0.1020 Uiso calc R 1.000
    H H10A -0.27450 -0.24520 0.65450 0.1260 Uiso calc R 1.000
    H H10B -0.29360 -0.14250 0.59040 0.1260 Uiso calc R 1.000
    H H12 -0.54230 -0.08240 0.54700 0.1230 Uiso calc R 1.000
    H H13 -0.73240 -0.14220 0.42180 0.1270 Uiso calc R 1.000
    H H14 -0.75850 -0.30960 0.34680 0.1460 Uiso calc R 1.000
    H H15 -0.59700 -0.42500 0.39730 0.1540 Uiso calc R 1.000
    H H16 -0.40610 -0.36840 0.52080 0.1360 Uiso calc R 1.000
    H H17A -0.02540 0.32160 0.93590 0.0780 Uiso calc R 1.000
    H H17B -0.03440 0.29890 1.01610 0.0780 Uiso calc R 1.000
    H H18A -0.24030 0.35110 0.82840 0.1010 Uiso calc R 1.000
    H H18B -0.24350 0.33690 0.91190 0.1010 Uiso calc R 1.000
    H H19A -0.12700 0.52050 0.89590 0.1020 Uiso calc R 1.000
    H H19B -0.12920 0.50610 0.98010 0.1020 Uiso calc R 1.000
    H H21 -0.32100 0.56780 0.73680 0.1510 Uiso calc R 1.000
    H H22 -0.51500 0.64220 0.64880 0.2000 Uiso calc R 1.000
    H H23 -0.59660 0.68890 0.71770 0.1610 Uiso calc R 1.000
    H H24 -0.48460 0.66450 0.87600 0.1580 Uiso calc R 1.000
    H H25 -0.30310 0.57120 0.96090 0.1110 Uiso calc R 1.000
    H HW1 -0.042(7) 0.364(8) 0.775(4) 0.2170 Uiso . . 1.000
    H HW2 0.071(6) 0.383(7) 0.854(7) 0.2170 Uiso . . 1.000
loop_
    _atom_site_aniso_label
    _atom_site_aniso_U_11
    _atom_site_aniso_U_22
    _atom_site_aniso_U_33
    _atom_site_aniso_U_12
    _atom_site_aniso_U_13
    _atom_site_aniso_U_23
    N1 0.0533(19) 0.0500(15) 0.0617(19) -0.0075(14) 0.0374(17) -0.0040(15)
    N2 0.0536(19) 0.0543(17) 0.0612(19) -0.0002(14) 0.0396(17) -0.0013(14)
    C1 0.038(2) 0.0523(19) 0.054(2) 0.0024(16) 0.0242(18) 0.0012(17)
    C2 0.059(3) 0.070(2) 0.058(2) -0.002(2) 0.037(2) -0.0056(19)
    C3 0.079(3) 0.094(3) 0.065(3) 0.001(3) 0.051(3) 0.010(2)
    C4 0.079(3) 0.070(3) 0.080(3) -0.003(2) 0.053(3) 0.015(2)
    C5 0.067(3) 0.052(2) 0.074(3) -0.004(2) 0.044(2) 0.001(2)
    C6 0.043(2) 0.0499(19) 0.057(2) 0.0042(16) 0.0307(19) 0.0045(17)
    C7 0.054(2) 0.056(2) 0.069(2) -0.0047(19) 0.040(2) 0.004(2)
    C8 0.078(3) 0.071(3) 0.074(3) -0.004(2) 0.054(3) -0.010(2)
    C9 0.087(4) 0.080(3) 0.066(3) 0.013(3) 0.037(3) -0.004(2)
    C10 0.100(4) 0.116(4) 0.101(4) 0.011(4) 0.064(4) -0.021(4)
    C11 0.071(3) 0.088(3) 0.089(4) -0.002(3) 0.039(3) -0.016(3)
    C12 0.078(4) 0.099(4) 0.089(4) 0.008(3) 0.033(3) -0.010(3)
    C13 0.075(4) 0.133(5) 0.091(4) -0.012(4) 0.042(4) 0.015(4)
    C14 0.116(6) 0.141(6) 0.084(4) -0.059(5) 0.052(4) -0.009(4)
    C15 0.158(8) 0.116(5) 0.138(6) -0.047(6) 0.106(7) -0.041(5)
    C16 0.108(5) 0.099(4) 0.152(6) -0.006(4) 0.091(5) -0.020(4)
    C17 0.068(3) 0.050(2) 0.078(3) -0.0074(19) 0.046(3) -0.0058(19)
    C18 0.082(3) 0.067(3) 0.101(4) -0.002(2) 0.056(3) -0.009(3)
    C19 0.093(4) 0.059(3) 0.100(4) -0.008(2) 0.059(3) -0.006(2)
    C20 0.087(4) 0.064(3) 0.090(4) 0.001(2) 0.058(3) 0.006(2)
    C21 0.143(6) 0.133(5) 0.111(5) 0.037(5) 0.084(5) 0.026(4)
    C22 0.161(8) 0.177(9) 0.109(6) 0.082(7) 0.060(6) 0.045(5)
    C23 0.084(5) 0.103(5) 0.174(8) 0.030(4) 0.061(6) 0.019(5)
    C24 0.129(6) 0.121(6) 0.174(8) 0.014(5) 0.109(6) -0.024(6)
    C25 0.104(4) 0.086(3) 0.107(4) 0.002(3) 0.075(4) -0.005(3)
    O1 0.248(6) 0.096(3) 0.196(5) 0.007(4) 0.190(5) 0.018(3)
    Br1 0.1042(4) 0.0715(3) 0.0851(4) -0.0021(3) 0.0595(3) 0.0094(2)
_geom_special_details
;
Bond distances, angles <i>etc</i>. have been calculated using the rounded
fractional coordinates. All su's are estimated from the variances of the
(full) variance-covariance matrix. The cell e.s.d.'s are taken into account in
the estimation of distances, angles and torsion angles
;
loop_
    _geom_bond_atom_site_label_1
    _geom_bond_atom_site_label_2
    _geom_bond_site_symmetry_1
    _geom_bond_site_symmetry_2
    _geom_bond_distance
    _geom_bond_publ_flag
    O1 HW1 . . 0.84(7) no
    O1 HW2 . . 0.84(11) no
    N1 C1 . . 1.390(6) n
    N1 C7 . . 1.323(6) n
    N1 C17 . . 1.480(5) n
    N2 C6 . . 1.399(6) n
    N2 C8 . . 1.469(6) n
    N2 C7 . . 1.313(5) n
    C1 C6 . . 1.386(5) no
    C1 C2 . . 1.389(7) no
    C2 C3 . . 1.365(7) no
    C3 C4 . . 1.392(6) no
    C4 C5 . . 1.373(8) no
    C5 C6 . . 1.376(6) no
    C8 C9 . . 1.539(8) no
    C9 C10 . . 1.455(8) no
    C10 C11 . . 1.511(10) no
    C11 C12 . . 1.376(11) no
    C11 C16 . . 1.382(9) no
    C12 C13 . . 1.363(10) no
    C13 C14 . . 1.327(12) no
    C14 C15 . . 1.355(17) no
    C15 C16 . . 1.350(15) no
    C17 C18 . . 1.535(9) no
    C18 C19 . . 1.483(7) no
    C19 C20 . . 1.514(10) no
    C20 C25 . . 1.336(12) no
    C20 C21 . . 1.377(9) no
    C21 C22 . . 1.384(16) no
    C22 C23 . . 1.313(19) no
    C23 C24 . . 1.355(16) no
    C24 C25 . . 1.356(15) no
    C2 H2 . . 0.9300 no
    C3 H3 . . 0.9300 no
    C4 H4 . . 0.9300 no
    C5 H5 . . 0.9300 no
    C7 H7 . . 0.9300 no
    C8 H8B . . 0.9700 no
    C8 H8A . . 0.9700 no
    C9 H9B . . 0.9700 no
    C9 H9A . . 0.9700 no
    C10 H10A . . 0.9700 no
    C10 H10B . . 0.9700 no
    C12 H12 . . 0.9300 no
    C13 H13 . . 0.9300 no
    C14 H14 . . 0.9300 no
    C15 H15 . . 0.9300 no
    C16 H16 . . 0.9300 no
    C17 H17A . . 0.9700 no
    C17 H17B . . 0.9700 no
    C18 H18B . . 0.9700 no
    C18 H18A . . 0.9700 no
    C19 H19B . . 0.9700 no
    C19 H19A . . 0.9700 no
    C21 H21 . . 0.9300 no
    C22 H22 . . 0.9300 no
    C23 H23 . . 0.9300 no
    C24 H24 . . 0.9300 no
    C25 H25 . . 0.9300 no
loop_
    _geom_contact_atom_site_label_1
    _geom_contact_atom_site_label_2
    _geom_contact_distance
    _geom_contact_site_symmetry_1
    _geom_contact_site_symmetry_2
    _geom_contact_publ_flag
    Br1 O1 3.318(8) . . no
    Br1 O1 3.383(5) . 2_546 no
    Br1 HW1 3.04(9) . 2_546 no
    Br1 H17B 3.1100 . 4_554 no
    Br1 H8A 3.0900 . 2_556 no
    Br1 H3 3.2000 . 3_557 no
    Br1 HW2 2.96(8) . 2_546 no
    Br1 H8B 3.2200 . . no
    Br1 H2 3.1600 . 4_554 no
    Br1 H13 3.1000 . 3_456 no
    O1 C17 3.236(13) . . no
    O1 Br1 3.383(5) . 2_556 no
    O1 C7 3.257(10) . . no
    O1 Br1 3.318(8) . . no
    O1 H17A 2.3800 . . no
    O1 H7 2.5000 . . no
    N1 N2 2.175(5) . . no
    N2 N1 2.175(5) . . no
    C1 C6 3.509(7) . 3_557 no
    C2 C8 3.597(7) . 3_557 no
    C3 C7 3.568(9) . 3_557 no
    C4 C7 3.528(8) . 3_557 no
    C5 C9 3.574(7) . . no
    C6 C1 3.509(7) . 3_557 no
    C7 O1 3.257(10) . . no
    C7 C3 3.568(9) . 3_557 no
    C7 C4 3.528(8) . 3_557 no
    C8 C2 3.597(7) . 3_557 no
    C9 C5 3.574(7) . . no
    C17 O1 3.236(13) . . no
    C1 H18B 3.0900 . . no
    C2 H17B 2.9500 . . no
    C5 H9A 2.9900 . . no
    C5 H8A 3.0600 . . no
    C6 H9A 2.9700 . . no
    C7 H18A 3.0700 . . no
    C8 H5 3.0200 . . no
    C9 H12 2.6900 . . no
    C11 H22 3.0200 . 1_545 no
    C11 H24 2.9000 . 4_554 no
    C12 H9A 2.9600 . . no
    C12 H9B 2.8500 . . no
    C13 H9B 3.0500 . 3_456 no
    C15 H24 3.0600 . 4_554 no
    C16 H24 2.8100 . 4_554 no
    C17 H2 3.0200 . . no
    C18 H23 3.0700 . 2_446 no
    C20 H5 3.0900 . 1_565 no
    C21 H18A 2.9400 . . no
    C25 H12 3.0700 . 2_456 no
    HW1 H14 2.3300 . 3_456 no
    HW1 Br1 3.04(9) . 2_556 no
    H2 Br1 3.1600 . 4_555 no
    H2 H17B 2.5600 . . no
    H2 C17 3.0200 . . no
    HW2 Br1 2.96(8) . 2_556 no
    HW2 H8B 2.5800 . 2_556 no
    H3 Br1 3.2000 . 3_557 no
    H5 C8 3.0200 . . no
    H5 C20 3.0900 . 1_545 no
    H5 H9A 2.5900 . . no
    H7 O1 2.5000 . . no
    H7 H17A 2.5700 . . no
    H7 H8B 2.4800 . . no
    H8A H10A 2.4100 . . no
    H8A Br1 3.0900 . 2_546 no
    H8A C5 3.0600 . . no
    H8B H10B 2.5500 . . no
    H8B HW2 2.5800 . 2_546 no
    H8B H7 2.4800 . . no
    H8B Br1 3.2200 . . no
    H9A C5 2.9900 . . no
    H9A C12 2.9600 . . no
    H9A H5 2.5900 . . no
    H9A C6 2.9700 . . no
    H9B C13 3.0500 . 3_456 no
    H9B C12 2.8500 . . no
    H9B H12 2.3300 . . no
    H10A H8A 2.4100 . . no
    H10A H16 2.3900 . . no
    H10B H25 2.4300 . 4_554 no
    H10B H8B 2.5500 . . no
    H12 H9B 2.3300 . . no
    H12 C25 3.0700 . 2_446 no
    H12 C9 2.6900 . . no
    H13 Br1 3.1000 . 3_456 no
    H14 HW1 2.3300 . 3_456 no
    H15 H21 2.5400 . 3_456 no
    H16 H10A 2.3900 . . no
    H17A O1 2.3800 . . no
    H17A H19A 2.5500 . . no
    H17A H7 2.5700 . . no
    H17B C2 2.9500 . . no
    H17B H2 2.5600 . . no
    H17B Br1 3.1100 . 4_555 no
    H18A C21 2.9400 . . no
    H18A C7 3.0700 . . no
    H18B C1 3.0900 . . no
    H19A H17A 2.5500 . . no
    H19A H21 2.5100 . . no
    H19B H25 2.3800 . . no
    H21 H15 2.5400 . 3_456 no
    H21 H19A 2.5100 . . no
    H22 C11 3.0200 . 1_565 no
    H23 C18 3.0700 . 2_456 no
    H24 C11 2.9000 . 4_555 no
    H24 C16 2.8100 . 4_555 no
    H24 C15 3.0600 . 4_555 no
    H25 H10B 2.4300 . 4_555 no
    H25 H19B 2.3800 . . no
loop_
    _geom_angle_atom_site_label_1
    _geom_angle_atom_site_label_2
    _geom_angle_atom_site_label_3
    _geom_angle_site_symmetry_1
    _geom_angle_site_symmetry_2
    _geom_angle_site_symmetry_3
    _geom_angle
    _geom_angle_publ_flag
    HW1 O1 HW2 . . . 105(9) no
    C1 N1 C7 . . . 107.9(3) n
    C1 N1 C17 . . . 126.5(4) n
    C7 N1 C17 . . . 125.6(4) n
    C6 N2 C7 . . . 108.1(4) n
    C6 N2 C8 . . . 126.3(4) n
    C7 N2 C8 . . . 125.6(4) n
    N1 C1 C6 . . . 106.7(4) n
    C2 C1 C6 . . . 121.8(4) no
    N1 C1 C2 . . . 131.5(4) n
    C1 C2 C3 . . . 115.9(4) no
    C2 C3 C4 . . . 122.1(5) no
    C3 C4 C5 . . . 122.2(5) no
    C4 C5 C6 . . . 115.9(4) no
    N2 C6 C1 . . . 106.2(4) n
    C1 C6 C5 . . . 122.1(4) no
    N2 C6 C5 . . . 131.8(4) n
    N1 C7 N2 . . . 111.2(5) n
    N2 C8 C9 . . . 111.1(5) n
    C8 C9 C10 . . . 112.5(6) no
    C9 C10 C11 . . . 117.0(7) no
    C10 C11 C12 . . . 123.8(6) no
    C12 C11 C16 . . . 117.7(7) no
    C10 C11 C16 . . . 118.5(8) no
    C11 C12 C13 . . . 120.6(6) no
    C12 C13 C14 . . . 120.2(9) no
    C13 C14 C15 . . . 120.8(9) no
    C14 C15 C16 . . . 120.2(8) no
    C11 C16 C15 . . . 120.5(9) no
    N1 C17 C18 . . . 108.6(4) n
    C17 C18 C19 . . . 113.8(5) no
    C18 C19 C20 . . . 110.4(6) no
    C19 C20 C21 . . . 120.7(8) no
    C19 C20 C25 . . . 121.4(6) no
    C21 C20 C25 . . . 117.9(8) no
    C20 C21 C22 . . . 120.0(10) no
    C21 C22 C23 . . . 120.8(9) no
    C22 C23 C24 . . . 118.9(12) no
    C23 C24 C25 . . . 121.2(12) no
    C20 C25 C24 . . . 120.9(8) no
    C3 C2 H2 . . . 122.00 no
    C1 C2 H2 . . . 122.00 no
    C2 C3 H3 . . . 119.00 no
    C4 C3 H3 . . . 119.00 no
    C5 C4 H4 . . . 119.00 no
    C3 C4 H4 . . . 119.00 no
    C4 C5 H5 . . . 122.00 no
    C6 C5 H5 . . . 122.00 no
    N2 C7 H7 . . . 124.00 no
    N1 C7 H7 . . . 124.00 no
    N2 C8 H8A . . . 109.00 no
    C9 C8 H8A . . . 109.00 no
    C9 C8 H8B . . . 109.00 no
    N2 C8 H8B . . . 109.00 no
    H8A C8 H8B . . . 108.00 no
    C8 C9 H9B . . . 109.00 no
    C10 C9 H9A . . . 109.00 no
    C10 C9 H9B . . . 109.00 no
    H9A C9 H9B . . . 108.00 no
    C8 C9 H9A . . . 109.00 no
    C9 C10 H10A . . . 108.00 no
    C9 C10 H10B . . . 108.00 no
    C11 C10 H10B . . . 108.00 no
    H10A C10 H10B . . . 107.00 no
    C11 C10 H10A . . . 108.00 no
    C11 C12 H12 . . . 120.00 no
    C13 C12 H12 . . . 120.00 no
    C12 C13 H13 . . . 120.00 no
    C14 C13 H13 . . . 120.00 no
    C15 C14 H14 . . . 120.00 no
    C13 C14 H14 . . . 120.00 no
    C16 C15 H15 . . . 120.00 no
    C14 C15 H15 . . . 120.00 no
    C11 C16 H16 . . . 120.00 no
    C15 C16 H16 . . . 120.00 no
    N1 C17 H17B . . . 110.00 no
    C18 C17 H17A . . . 110.00 no
    N1 C17 H17A . . . 110.00 no
    H17A C17 H17B . . . 108.00 no
    C18 C17 H17B . . . 110.00 no
    C17 C18 H18A . . . 109.00 no
    C17 C18 H18B . . . 109.00 no
    C19 C18 H18B . . . 109.00 no
    H18A C18 H18B . . . 108.00 no
    C19 C18 H18A . . . 109.00 no
    C18 C19 H19B . . . 110.00 no
    C20 C19 H19A . . . 110.00 no
    C20 C19 H19B . . . 110.00 no
    H19A C19 H19B . . . 108.00 no
    C18 C19 H19A . . . 110.00 no
    C22 C21 H21 . . . 120.00 no
    C20 C21 H21 . . . 120.00 no
    C21 C22 H22 . . . 120.00 no
    C23 C22 H22 . . . 120.00 no
    C24 C23 H23 . . . 120.00 no
    C22 C23 H23 . . . 121.00 no
    C23 C24 H24 . . . 119.00 no
    C25 C24 H24 . . . 119.00 no
    C20 C25 H25 . . . 119.00 no
    C24 C25 H25 . . . 120.00 no
loop_
    _geom_torsion_atom_site_label_1
    _geom_torsion_atom_site_label_2
    _geom_torsion_atom_site_label_3
    _geom_torsion_atom_site_label_4
    _geom_torsion_site_symmetry_1
    _geom_torsion_site_symmetry_2
    _geom_torsion_site_symmetry_3
    _geom_torsion_site_symmetry_4
    _geom_torsion
    _geom_torsion_publ_flag
    C7 N1 C1 C2 . . . . 178.3(6) no
    C17 N1 C1 C2 . . . . -3.8(8) no
    C7 N1 C1 C6 . . . . 0.2(5) no
    C17 N1 C1 C6 . . . . 178.1(4) no
    C1 N1 C7 N2 . . . . 0.3(6) no
    C17 N1 C7 N2 . . . . -177.7(4) no
    C1 N1 C17 C18 . . . . -85.3(5) no
    C7 N1 C17 C18 . . . . 92.3(7) no
    C6 N2 C8 C9 . . . . 72.9(5) no
    C7 N2 C8 C9 . . . . -107.4(6) no
    C7 N2 C6 C5 . . . . -177.9(6) no
    C8 N2 C6 C5 . . . . 1.8(9) no
    C7 N2 C6 C1 . . . . 0.6(5) no
    C8 N2 C6 C1 . . . . -179.7(4) no
    C6 N2 C7 N1 . . . . -0.6(6) no
    C8 N2 C7 N1 . . . . 179.7(4) no
    N1 C1 C2 C3 . . . . -177.6(5) no
    C2 C1 C6 C5 . . . . -0.1(8) no
    N1 C1 C6 C5 . . . . 178.3(5) no
    C6 C1 C2 C3 . . . . 0.4(8) no
    C2 C1 C6 N2 . . . . -178.8(5) no
    N1 C1 C6 N2 . . . . -0.5(5) no
    C1 C2 C3 C4 . . . . 0.1(8) no
    C2 C3 C4 C5 . . . . -0.9(9) no
    C3 C4 C5 C6 . . . . 1.1(8) no
    C4 C5 C6 N2 . . . . 177.8(5) no
    C4 C5 C6 C1 . . . . -0.6(8) no
    N2 C8 C9 C10 . . . . -177.5(5) no
    C8 C9 C10 C11 . . . . 173.4(5) no
    C9 C10 C11 C12 . . . . 24.9(9) no
    C9 C10 C11 C16 . . . . -157.8(7) no
    C10 C11 C12 C13 . . . . 174.1(7) no
    C12 C11 C16 C15 . . . . 3.1(13) no
    C16 C11 C12 C13 . . . . -3.2(11) no
    C10 C11 C16 C15 . . . . -174.4(9) no
    C11 C12 C13 C14 . . . . 1.0(12) no
    C12 C13 C14 C15 . . . . 1.4(14) no
    C13 C14 C15 C16 . . . . -1.5(17) no
    C14 C15 C16 C11 . . . . -0.8(16) no
    N1 C17 C18 C19 . . . . -175.7(5) no
    C17 C18 C19 C20 . . . . -179.6(5) no
    C18 C19 C20 C21 . . . . -81.0(8) no
    C18 C19 C20 C25 . . . . 97.9(7) no
    C19 C20 C21 C22 . . . . 173.4(7) no
    C25 C20 C21 C22 . . . . -5.5(11) no
    C19 C20 C25 C24 . . . . -177.4(7) no
    C21 C20 C25 C24 . . . . 1.5(10) no
    C20 C21 C22 C23 . . . . 4.6(14) no
    C21 C22 C23 C24 . . . . 0.6(14) no
    C22 C23 C24 C25 . . . . -4.8(14) no
    C23 C24 C25 C20 . . . . 3.8(13) no
loop_
    _geom_hbond_atom_site_label_D
    _geom_hbond_atom_site_label_H
    _geom_hbond_atom_site_label_A
    _geom_hbond_site_symmetry_A
    _geom_hbond_distance_DH
    _geom_hbond_distance_HA
    _geom_hbond_distance_DA
    _geom_hbond_angle_DHA
    _geom_hbond_publ_flag
    C7 H7 O1 . 0.93 2.50 3.257(10) 139 yes
    C17 H17A O1 . 0.97 2.38 3.236(13) 148 yes
    C24 H24 Cg1 4_555 0.93 2.84 3.771(14) 176 yes
