# Supplementary material for: 1,3-Bis(3-phenyl­prop­yl)benzimidazolium bromide monohydrate
Source: Acta Crystallogr Sect E Struct Rep Online. 2008 Sep 27;64(Pt 10):o2019–20. doi: 10.1107/S1600536808030432 (PMC2959260; doi:10.1107/S1600536808030432)
Supplement: Supplementary file 2 [file e-64-o2019-Isup2.hkl]

#
# h,k,l, Fc-squared, Fo-squared, sigma(Fo-squared) and status flag
#
data_I
_shelx_title ' U-3-FRO'
_shelx_refln_list_code          4
_shelx_F_calc_maximum      236.15
_exptl_crystal_F_000       944.00
_reflns_d_resolution_high  0.7667
 
loop_
 _symmetry_equiv_pos_as_xyz
 'x, y, z'
 '-x, y+1/2, -z+1/2'
 '-x, -y, -z'
 'x, -y-1/2, z-1/2'
 
_cell_length_a    14.1933
_cell_length_b    11.4594
_cell_length_c    18.3014
_cell_angle_alpha  90.000
_cell_angle_beta  128.916
_cell_angle_gamma  90.000
 
_shelx_F_squared_multiplier     1.000
 
loop_
 _refln_index_h
 _refln_index_k
 _refln_index_l
 _refln_F_squared_calc
 _refln_F_squared_meas
 _refln_F_squared_sigma
 _refln_observed_status
   1   0   0    12637.85    12867.88    130.60 o
   2   0   0     6022.92     7648.22    256.02 o
   3   0   0      596.83      704.91     31.75 o
   4   0   0      922.40      972.38     28.04 o
   5   0   0     1548.60     1724.53     32.28 o
   6   0   0    14176.95    14466.47    118.56 o
   7   0   0     2891.48     2904.05     31.98 o
   8   0   0       21.53       46.06     19.35 o
   9   0   0      507.72      568.50     48.75 o
  10   0   0       40.52       61.36     24.36 o
  11   0   0       79.58      128.79     24.60 o
  12   0   0       10.94       28.63     24.53 o
  13   0   0       18.57       49.19     25.75 o
  14   0   0        1.03       -4.20     28.60 o
   2   1   0     3781.05     4036.68     90.36 o
   3   1   0     1287.91     1330.05     24.61 o
   4   1   0       39.93       48.41     18.16 o
   5   1   0     1162.30     1202.70     20.12 o
   6   1   0      727.05      808.68     19.54 o
   7   1   0     1469.34     1579.94     38.39 o
   8   1   0      117.11      113.54     15.64 o
   9   1   0       43.02       56.93     14.56 o
  10   1   0        3.42       17.24     16.85 o
  11   1   0       35.21       31.87     16.23 o
  12   1   0       15.78       16.73     18.00 o
  13   1   0        2.06       28.44     18.53 o
  14   1   0        6.34       16.06     19.06 o
   0   2   0      159.15      209.43     19.24 o
   1   2   0     4408.98     4216.07     36.39 o
   2   2   0    11700.65    11716.28    144.50 o
   3   2   0     5542.05     6011.89    117.48 o
   4   2   0     2727.37     2875.49     86.41 o
   5   2   0      832.37      892.78     18.98 o
   6   2   0     1401.13     1415.20     54.55 o
   7   2   0      406.22      359.19     17.85 o
   8   2   0        1.17        7.89     16.98 o
   9   2   0      481.19      469.35     20.51 o
  10   2   0       32.54       34.30     15.81 o
  11   2   0        0.54       -3.65     17.65 o
  12   2   0        7.36       34.98     17.97 o
  13   2   0        6.04       21.05     18.45 o
  14   2   0        1.94        8.58     20.32 o
   1   3   0     5700.83     4462.08    180.28 o
   2   3   0     1463.12     1297.12     20.85 o
   3   3   0      617.11      700.58     24.80 o
   4   3   0     3422.49     3665.29    106.25 o
   5   3   0       45.95       36.88     14.74 o
   6   3   0     1357.35     1429.62     50.52 o
   7   3   0      787.34      759.65     32.17 o
   8   3   0       12.40        8.87     17.03 o
   9   3   0       71.64       90.01     16.10 o
  10   3   0        0.59        8.28     15.53 o
  11   3   0       33.68       36.39     17.78 o
  12   3   0       32.16       29.12     17.88 o
  13   3   0       19.61       -0.02     16.94 o
  14   3   0        1.93        0.60     20.22 o
   0   4   0    38278.72    33310.62    122.93 o
   1   4   0     3359.23     4092.50     90.65 o
   2   4   0    12508.98    11173.80    124.05 o
   3   4   0     4791.04     4455.05    186.65 o
   4   4   0     5625.76     5764.69    175.81 o
   5   4   0     1756.27     1812.86     60.74 o
   6   4   0      964.38      854.89     21.40 o
   7   4   0      394.94      395.04     17.66 o
   8   4   0      610.63      664.11     30.01 o
   9   4   0      915.33      909.31     39.45 o
  10   4   0      247.16      261.64     19.31 o
  11   4   0        6.82        6.78     16.58 o
  12   4   0       20.52       23.94     16.58 o
  13   4   0        5.11      -18.82     18.82 o
   1   5   0      940.10      883.32     14.68 o
   2   5   0       76.37       54.37     13.87 o
   3   5   0        2.08       18.90     15.90 o
   4   5   0      185.59      148.47     12.98 o
   5   5   0      283.11      349.88     22.43 o
   6   5   0      366.65      403.76     17.69 o
   7   5   0      186.06      205.26     17.14 o
   8   5   0      123.40      138.73     18.10 o
   9   5   0       84.88      109.54     15.09 o
  10   5   0       44.06       67.80     17.60 o
  11   5   0        0.90        9.06     21.22 o
  12   5   0        5.57       15.15     23.37 o
  13   5   0        0.40       11.07     19.90 o
   0   6   0     2695.93     2862.99     27.45 o
   2   6   0     1153.04     1245.43     42.98 o
   3   6   0      407.36      378.89     13.56 o
   4   6   0       57.74       30.51     12.78 o
   5   6   0       94.64      117.82     19.18 o
   6   6   0       35.88       60.45     18.33 o
   7   6   0        1.30        4.21     16.93 o
   8   6   0        1.15       15.44     20.09 o
   9   6   0        6.24       -0.34     18.11 o
  10   6   0        3.79        8.65     19.24 o
  11   6   0       24.26       30.21     14.69 o
  12   6   0       16.92       30.47     19.09 o
  13   6   0        1.09       10.20     15.59 o
   1   7   0      108.73      124.89     11.52 o
   2   7   0        1.48       12.44     15.65 o
   3   7   0       36.17       40.17     12.56 o
   4   7   0      133.65      113.71     13.16 o
   5   7   0       81.25       96.81     13.80 o
   6   7   0      258.86      234.49     16.81 o
   7   7   0       36.70       29.62     13.04 o
   8   7   0       15.03       45.03     14.57 o
   9   7   0        0.61        6.41     13.83 o
  10   7   0       20.52       18.04     18.31 o
  11   7   0       17.00       23.27     18.92 o
  12   7   0       11.81       -1.78     18.04 o
   0   8   0     2650.17     2466.29     37.44 o
   1   8   0     2616.44     2365.34    117.70 o
   2   8   0      892.97      870.52     19.05 o
   3   8   0       49.90       47.25     13.39 o
   4   8   0      896.41      784.94     34.84 o
   5   8   0     1668.69     1613.97     64.82 o
   6   8   0      553.78      477.68     16.96 o
   7   8   0      239.37      215.70     14.84 o
   8   8   0       28.22       44.58     16.67 o
   9   8   0       27.94       34.60     16.19 o
  10   8   0       27.88       26.83     17.17 o
  11   8   0       21.20       34.60     17.56 o
  12   8   0        0.58       -3.65     20.70 o
   1   9   0        0.85        9.75     14.10 o
   2   9   0      223.41      273.79     18.54 o
   3   9   0       67.60       65.82     12.86 o
   4   9   0       47.04       34.07     14.78 o
   5   9   0        6.33       25.46     13.28 o
   6   9   0       33.31       58.23     13.51 o
   7   9   0       11.46       10.95     12.80 o
   8   9   0       39.27       61.42     17.42 o
   9   9   0       19.47       21.58     18.12 o
  10   9   0        6.97      -11.22     19.98 o
  11   9   0        0.31       22.76     21.99 o
   0  10   0       94.35      129.66     20.09 o
   1  10   0       33.87       41.81     15.61 o
   2  10   0      161.78      181.24     11.12 o
   3  10   0      141.37      124.07     12.14 o
   4  10   0      159.10      184.37     15.43 o
   5  10   0        3.92        5.99     12.98 o
   6  10   0       38.33       55.98     15.24 o
   7  10   0        3.69       20.95     16.17 o
   8  10   0        3.91        5.98     17.59 o
   9  10   0        5.67       21.43     16.34 o
  10  10   0       11.25       -2.90     20.75 o
   1  11   0        2.80       33.54     13.08 o
   2  11   0        3.07        8.10     15.90 o
   3  11   0        0.18       12.11     12.99 o
   4  11   0       29.19       57.11     15.02 o
   5  11   0       20.04       20.07     15.54 o
   6  11   0       23.26       34.40     13.96 o
   7  11   0       18.34       18.31     14.79 o
   8  11   0        0.20      -11.19     14.54 o
   9  11   0        0.96       35.62     19.09 o
   0  12   0       70.26       48.18     17.19 o
   1  12   0      142.33      142.63     13.47 o
   2  12   0      210.18      242.21     14.78 o
   3  12   0      231.06      176.48     13.86 o
   4  12   0      247.27      255.58     14.63 o
   5  12   0       88.91       42.48     16.12 o
   6  12   0        2.02        6.58     13.32 o
   7  12   0        0.75       18.45     16.60 o
   8  12   0        0.44       23.64     15.72 o
   1  13   0        1.46       11.19     13.50 o
   2  13   0       12.95        2.25     13.57 o
   3  13   0        7.97       13.91     13.57 o
   4  13   0        0.19       17.06     14.11 o
   5  13   0        0.37        9.00     16.56 o
   6  13   0        4.69        9.24     13.75 o
   7  13   0        0.10       19.48     15.64 o
   0  14   0       17.05       44.10     18.15 o
   1  14   0        3.79       12.13     17.22 o
   2  14   0        3.12       24.25     16.09 o
   3  14   0        0.22        4.78     12.44 o
   4  14   0        0.13       -0.24     13.69 o
 -14   1   1        0.23       -3.77     18.45 o
 -13   1   1        0.75        1.71     18.32 o
 -12   1   1       53.85       57.60     17.85 o
 -11   1   1      142.25       99.06     15.73 o
 -10   1   1      110.26      109.88     15.65 o
  -9   1   1      280.42      287.25     18.17 o
  -8   1   1        5.41        7.44     17.48 o
  -7   1   1      132.01      107.24     15.91 o
  -6   1   1     1199.49     1029.77     17.97 o
  -5   1   1     1148.69     1292.53     19.84 o
  -4   1   1     7212.54     7784.49     68.05 o
  -3   1   1    21906.11    23623.84    282.66 o
  -2   1   1      559.52      665.03     19.87 o
  -1   1   1     2916.29     3276.26     37.57 o
   1   1   1      599.63      677.43     39.96 o
   2   1   1    10393.36    10984.92    208.43 o
   3   1   1    11529.88    11895.28    160.98 o
   4   1   1     1104.26     1244.05     23.36 o
   5   1   1     1576.61     1610.40     21.26 o
   6   1   1      841.80      860.02     28.81 o
   7   1   1      170.03      175.87     17.58 o
   8   1   1       40.85       60.71     17.22 o
   9   1   1       19.30       27.97     15.31 o
  10   1   1        0.23       12.17     17.16 o
  11   1   1        0.14       28.47     19.51 o
  12   1   1       17.01       12.72     16.07 o
  13   1   1        1.17        8.23     22.05 o
 -14   2   1        0.34       -4.59     17.15 o
 -13   2   1        0.44        6.58     18.37 o
 -12   2   1       16.07       37.35     15.62 o
 -11   2   1       31.32       40.43     17.72 o
 -10   2   1       11.56        7.42     15.65 o
  -9   2   1       42.37       53.40     15.89 o
  -8   2   1      552.84      600.40     19.30 o
  -7   2   1     1872.41     1922.29     50.73 o
  -6   2   1     6312.58     6208.03    209.26 o
  -5   2   1     2655.48     2656.05     44.68 o
  -4   2   1       56.08       63.14     15.95 o
  -3   2   1       90.33       78.13     14.85 o
  -2   2   1    27764.86    26662.67    691.63 o
   0   2   1    14423.90    13183.84    208.77 o
   1   2   1     4158.01     4337.43     61.23 o
   2   2   1    19441.21    20305.77    131.03 o
   3   2   1    12255.72    11846.12    227.93 o
   4   2   1    10373.10    10647.44    288.14 o
   5   2   1       48.92       80.91     17.49 o
   6   2   1       49.11       61.08     17.97 o
   7   2   1      219.43      255.08     17.79 o
   8   2   1     2180.14     2041.66     73.47 o
   9   2   1      936.09      879.95     22.61 o
  10   2   1      260.51      248.90     16.81 o
  11   2   1       26.50       49.98     17.52 o
  12   2   1        1.26       12.41     22.42 o
  13   2   1        0.25       13.62     23.15 o
 -14   3   1       21.60       24.28     15.42 o
 -13   3   1       40.27       40.69     18.15 o
 -12   3   1       60.64       82.22     17.72 o
 -11   3   1        4.73       23.90     15.88 o
 -10   3   1       27.15       45.49     17.43 o
  -9   3   1      118.95      140.11     15.86 o
  -8   3   1      103.43      126.23     15.98 o
  -7   3   1      960.44     1023.74     34.38 o
  -6   3   1     2261.21     2119.04     56.60 o
  -5   3   1     1788.72     1982.77     50.98 o
  -4   3   1      163.56      167.64     14.88 o
  -3   3   1     3173.97     2717.32     63.12 o
  -2   3   1     1768.62     2239.00     64.63 o
  -1   3   1      613.28      660.18     16.71 o
   0   3   1     2597.44     2786.66     41.77 o
   1   3   1      735.16      891.32     20.14 o
   3   3   1      296.09      298.56     16.15 o
   4   3   1     1383.35     1569.04     31.71 o
   5   3   1       52.76       46.79     15.67 o
   6   3   1       36.48       39.08     14.94 o
   7   3   1       29.87       40.96     17.39 o
   8   3   1      614.65      605.92     23.17 o
   9   3   1      104.13       87.53     18.88 o
  10   3   1       78.48       55.85     18.26 o
  11   3   1       37.46       10.01     20.20 o
  12   3   1       18.52       20.50     22.08 o
  13   3   1        6.17       -1.49     21.39 o
 -14   4   1        1.51       -4.60     17.21 o
 -13   4   1       12.73       15.78     16.04 o
 -12   4   1       12.30       14.98     15.21 o
 -11   4   1        5.71       -7.94     20.88 o
 -10   4   1        2.58       27.57     17.23 o
  -9   4   1       20.86        5.88     15.28 o
  -8   4   1       20.95       43.99     16.89 o
  -7   4   1       76.20      103.02     15.43 o
  -6   4   1       30.24       62.18     16.13 o
  -5   4   1        1.66        4.41     13.66 o
  -4   4   1      225.45      220.40     14.56 o
  -3   4   1     1606.68     1773.24     49.43 o
  -2   4   1      101.40       68.42     12.36 o
  -1   4   1      397.13      334.54     13.17 o
   0   4   1      268.62      246.60     12.76 o
   1   4   1      343.12      347.07     17.93 o
   2   4   1      159.25      148.43     12.99 o
   3   4   1     1424.79     1429.51     40.68 o
   4   4   1       44.31       41.69     17.60 o
   5   4   1       13.43       23.92     13.52 o
   6   4   1       69.32       84.97     16.04 o
   7   4   1        0.05       22.14     18.24 o
   8   4   1        3.03        8.45     15.95 o
   9   4   1       40.48       28.89     18.40 o
  10   4   1        5.14       26.44     25.80 o
  11   4   1       22.10       29.03     19.78 o
  12   4   1       25.65       16.09     15.56 o
  13   4   1        3.51       20.71     18.09 o
 -14   5   1        1.57       23.70     47.93 o
 -13   5   1        4.72       16.39     22.23 o
 -12   5   1       23.72       32.70     19.31 o
 -11   5   1       14.73       20.11     14.09 o
 -10   5   1       69.73       77.65     17.17 o
  -9   5   1      142.68      160.97     20.76 o
  -8   5   1      177.51      164.69     14.00 o
  -7   5   1      407.68      454.60     17.75 o
  -6   5   1      600.20      534.39     28.58 o
  -5   5   1      104.30       81.03     13.23 o
  -4   5   1      687.92      766.33     18.66 o
  -3   5   1     2025.15     1776.81     30.62 o
  -2   5   1        5.13       10.02     14.05 o
  -1   5   1        4.47       21.42     12.58 o
   0   5   1       85.60       63.17     13.94 o
   1   5   1       86.56       86.41     12.62 o
   3   5   1       36.64       28.35     12.24 o
   4   5   1       48.31       63.88     12.98 o
   5   5   1        0.50       33.31     18.87 o
   6   5   1        3.63       -4.82     17.67 o
   7   5   1       24.83        8.85     17.61 o
   8   5   1        3.86        7.99     18.32 o
   9   5   1      153.92      133.10     19.02 o
  10   5   1        0.11       18.81     15.97 o
  11   5   1        9.16        5.73     18.82 o
  12   5   1        2.35       -2.14     16.77 o
  13   5   1        3.52       -0.43     25.87 o
 -13   6   1        1.98       11.42     24.20 o
 -12   6   1       13.96       31.29     19.68 o
 -11   6   1       83.20       87.11     16.20 o
 -10   6   1       22.28       41.27     17.45 o
  -9   6   1       58.50       68.69     15.28 o
  -8   6   1      121.97      124.99     15.96 o
  -7   6   1      601.24      662.57     38.52 o
  -6   6   1      850.37      968.71     49.00 o
  -5   6   1      822.69      896.17     24.28 o
  -4   6   1      661.16      526.58     24.01 o
  -3   6   1      330.22      384.97     13.56 o
  -2   6   1     4082.47     3967.15    121.65 o
  -1   6   1     4454.86     4390.56    102.88 o
   0   6   1     5144.06     5060.65     81.71 o
   1   6   1     2526.33     2322.38     21.20 o
   2   6   1     7176.01     6828.27    217.55 o
   3   6   1     3746.22     3982.72    109.25 o
   4   6   1     2799.02     2502.40    122.99 o
   5   6   1      562.84      556.97     17.87 o
   6   6   1      622.70      659.40     19.11 o
   7   6   1      218.31      245.71     17.81 o
   8   6   1      376.53      368.08     19.38 o
   9   6   1      202.71      220.80     19.11 o
  10   6   1       10.85       13.96     16.45 o
  11   6   1        3.81        1.92     20.06 o
  12   6   1        5.39       34.61     27.52 o
 -13   7   1        3.49       14.17     20.92 o
 -12   7   1        6.76      -14.61     18.76 o
 -11   7   1        0.38        5.11     21.21 o
 -10   7   1        8.76       23.27     19.00 o
  -9   7   1       33.51       19.90     16.50 o
  -8   7   1      217.14      220.73     21.80 o
  -7   7   1      440.96      489.75     21.42 o
  -6   7   1      558.02      556.25     27.23 o
  -5   7   1      803.13      837.84     57.27 o
  -4   7   1       73.18       54.06     15.00 o
  -3   7   1      102.34      125.37     11.99 o
  -2   7   1      203.88      145.46     11.57 o
  -1   7   1       77.87       78.34     11.66 o
   0   7   1        5.15       30.41     12.53 o
   1   7   1      189.32      154.07     11.41 o
   3   7   1       26.60       18.60     14.49 o
   4   7   1      376.66      341.61     18.21 o
   5   7   1       12.08       12.20     13.45 o
   6   7   1        0.40        4.57     14.74 o
   7   7   1        4.05       33.21     14.59 o
   8   7   1        0.43       23.57     15.78 o
   9   7   1        0.12       21.57     16.65 o
  10   7   1        9.61       14.84     19.62 o
  11   7   1       20.18       50.02     31.69 o
  12   7   1       10.91       -5.08     19.67 o
 -12   8   1        4.20       -5.43     17.07 o
 -11   8   1        8.06       28.40     14.65 o
 -10   8   1        4.52       -6.72     18.22 o
  -9   8   1       51.55       36.64     13.92 o
  -8   8   1       22.96       45.26     12.79 o
  -7   8   1      221.25      256.04     13.22 o
  -6   8   1       57.74       53.75     13.57 o
  -5   8   1      204.33      207.32     15.30 o
  -4   8   1       34.43       19.11     13.27 o
  -3   8   1       20.37       41.17     12.70 o
  -2   8   1        7.26       12.71     16.23 o
  -1   8   1       69.45       62.82     10.75 o
   0   8   1       98.48      104.55     12.93 o
   1   8   1       75.33       87.65     14.53 o
   2   8   1       59.92       77.22     13.03 o
   3   8   1        0.74       19.90     13.46 o
   4   8   1      296.45      346.60     13.49 o
   5   8   1        7.30       12.24     15.33 o
   6   8   1       69.63       86.75     15.91 o
   7   8   1       22.41       18.30     15.12 o
   8   8   1       24.34       32.07     18.81 o
   9   8   1       13.95       27.59     17.99 o
  10   8   1        2.54       -4.96     19.44 o
  11   8   1        6.96        8.79     17.34 o
 -11   9   1       16.51       39.91     19.22 o
 -10   9   1        3.28        9.41     16.16 o
  -9   9   1       24.91       22.83     15.09 o
  -8   9   1       27.82       29.32     14.45 o
  -7   9   1       26.16       41.22     15.23 o
  -6   9   1       10.15        7.13     15.27 o
  -5   9   1       23.64       12.31     14.82 o
  -4   9   1       85.07       75.79     13.43 o
  -3   9   1      195.98      220.98     13.38 o
  -2   9   1      579.51      518.85     14.02 o
  -1   9   1        3.12       12.42     12.75 o
   0   9   1        4.42       18.79     10.48 o
   1   9   1       30.51       32.11     14.02 o
   2   9   1      182.60      213.27     12.40 o
   3   9   1       15.29       14.41     11.54 o
   4   9   1        7.20       14.42     12.43 o
   5   9   1       54.62       36.67     12.83 o
   6   9   1      118.92       95.47     12.79 o
   7   9   1       31.59       34.31     14.66 o
   8   9   1        8.72       12.05     15.80 o
   9   9   1        0.18        6.05     17.32 o
  10   9   1        0.03        2.62     19.85 o
 -11  10   1        0.58       21.48     18.32 o
 -10  10   1        0.43        0.84     14.75 o
  -9  10   1        2.44        8.21     17.52 o
  -8  10   1       68.17       55.68     15.06 o
  -7  10   1      168.69      157.63     16.24 o
  -6  10   1      225.98      249.36     20.51 o
  -5  10   1       27.36       24.37     14.50 o
  -4  10   1      195.27      199.59     14.45 o
  -3  10   1      340.54      335.17     13.32 o
  -2  10   1     1432.30     1314.20     21.34 o
  -1  10   1     1692.43     1617.82     17.94 o
   0  10   1      588.06      515.28     18.46 o
   1  10   1      210.40      202.79     12.21 o
   2  10   1      190.07      225.10     13.85 o
   3  10   1      516.41      561.21     20.13 o
   4  10   1      422.69      383.33     22.15 o
   5  10   1      418.56      423.56     14.04 o
   6  10   1       65.86       57.14     16.96 o
   7  10   1      100.16       83.23     14.65 o
   8  10   1       42.80       70.68     18.34 o
   9  10   1       33.74       33.72     22.34 o
  10  10   1        9.60       26.79     19.71 o
 -10  11   1        0.17        7.00     16.81 o
  -9  11   1        2.53       28.79     18.59 o
  -8  11   1       63.90       57.86     14.74 o
  -7  11   1       98.87      103.45     16.79 o
  -6  11   1       17.30       25.79     15.50 o
  -5  11   1       22.42       42.52     12.65 o
  -4  11   1       23.90       40.31     12.24 o
  -3  11   1       17.51       35.70     13.08 o
  -2  11   1       73.33       68.75     13.01 o
  -1  11   1      210.44      199.90     12.50 o
   0  11   1      187.12      161.82     13.34 o
   1  11   1        8.25       25.04     12.91 o
   2  11   1        2.26        6.97     12.04 o
   3  11   1       58.59       45.49     14.92 o
   4  11   1       10.98       21.40     13.65 o
   5  11   1        0.32       -0.63     14.00 o
   6  11   1       12.69        3.35     14.83 o
   7  11   1        1.56        0.11     15.22 o
   8  11   1        2.11      -12.05     16.77 o
   9  11   1        2.04       28.35     19.28 o
  -9  12   1        6.68       11.71     34.65 o
  -8  12   1        0.22        3.66     15.26 o
  -7  12   1        1.99        4.64     16.62 o
  -6  12   1        0.16        7.59     16.01 o
  -5  12   1        0.08       10.22     12.53 o
  -4  12   1       49.45       40.53     12.48 o
  -3  12   1       48.28       54.56     14.73 o
  -2  12   1        4.64       16.65     11.93 o
  -1  12   1        6.82       10.82     13.68 o
   0  12   1        8.95       25.30     13.27 o
   1  12   1       10.76        9.51     14.57 o
   2  12   1        3.11        5.57     14.91 o
   3  12   1        5.22       21.79     12.14 o
   4  12   1        2.03       13.80     15.83 o
   5  12   1        4.43       23.82     13.50 o
   6  12   1        9.68       10.84     13.41 o
   7  12   1        6.42       14.28     16.04 o
   8  12   1        0.17       14.56     25.07 o
  -7  13   1       28.48       33.70     17.40 o
  -6  13   1        1.70       10.03     16.59 o
  -5  13   1        0.19       -2.29     13.03 o
  -4  13   1        0.31        7.56     15.25 o
  -3  13   1       15.74       16.90     15.61 o
  -2  13   1       24.53       21.48     14.75 o
  -1  13   1       16.11       27.35     13.48 o
   0  13   1        0.74       20.69     15.27 o
   1  13   1       11.49       10.53     13.47 o
   2  13   1        0.86       -1.06     13.14 o
   3  13   1        0.57       -7.64     15.80 o
   4  13   1        7.17       13.69     14.74 o
   5  13   1        5.76        6.77     14.75 o
   6  13   1        0.89       -5.46     15.79 o
  -5  14   1        5.09       16.40     14.74 o
  -4  14   1       33.03       37.92     14.63 o
  -3  14   1       72.86       56.94     13.33 o
  -2  14   1       69.99       52.60     14.32 o
  -1  14   1       80.47       74.61     13.44 o
   0  14   1       50.72       38.96     14.31 o
   1  14   1       19.74       29.77     15.74 o
   2  14   1       13.37       -3.20     19.84 o
   3  14   1       32.85       41.69     14.73 o
   4  14   1       27.43        2.98     22.58 o
 -15   0   2       12.12       19.17     27.43 o
 -14   0   2        3.24       42.99     30.42 o
 -13   0   2        0.25        9.60     24.94 o
 -12   0   2        3.90       -1.56     24.43 o
 -11   0   2       16.08       21.37     23.50 o
 -10   0   2      216.79      214.18     25.94 o
  -9   0   2       33.89       46.77     24.02 o
  -8   0   2     1028.26     1037.68     23.27 o
  -7   0   2      857.48      869.25     25.87 o
  -6   0   2     2311.07     2512.70     38.36 o
  -5   0   2     2549.22     2948.84     64.69 o
  -4   0   2    25005.51    25793.46     94.81 o
  -3   0   2    17295.80    17991.93     89.11 o
  -2   0   2     1961.42     1457.23     36.11 o
   0   0   2       72.73      116.56     23.71 o
   1   0   2    22567.95    22039.88   1074.77 o
   2   0   2    55765.53    52846.80   1429.48 o
   3   0   2    23485.18    23695.48    661.79 o
   4   0   2     1973.42     2037.23    105.55 o
   5   0   2      337.36      351.12     23.65 o
   6   0   2     1376.17     1462.57     99.07 o
   7   0   2      519.00      534.38     26.87 o
   8   0   2     1117.09     1030.21     40.15 o
   9   0   2       94.93      125.92     24.02 o
  10   0   2      106.66       59.36     24.94 o
  11   0   2       35.69       38.66     38.39 o
  12   0   2       41.30       47.25     25.87 o
  13   0   2        1.63       16.33     26.83 o
 -15   1   2        6.07        8.50     17.40 o
 -14   1   2       30.66       35.65     16.67 o
 -13   1   2       16.30       35.29     16.10 o
 -12   1   2       63.15       65.51     17.82 o
 -11   1   2        1.44        7.07     15.79 o
 -10   1   2      191.04      204.13     15.05 o
  -9   1   2      148.25      157.46     17.91 o
  -8   1   2      816.14      756.41     20.07 o
  -7   1   2      669.03      659.73     19.79 o
  -6   1   2     1622.44     1632.75     21.70 o
  -5   1   2     1725.85     1712.77     22.64 o
  -4   1   2     9359.86    10075.87     88.40 o
  -3   1   2    14686.41    14996.61     78.75 o
  -2   1   2      770.93      956.24     20.34 o
   0   1   2      122.41       87.44     16.91 o
   1   1   2     4398.78     4318.96     61.11 o
   2   1   2       13.68       29.98     17.81 o
   3   1   2      104.57      122.63     17.14 o
   4   1   2       26.07       67.88     14.83 o
   5   1   2     1477.24     1591.31     25.16 o
   6   1   2      519.04      515.40     18.27 o
   7   1   2        0.87       17.82     17.15 o
   8   1   2       56.16       25.28     18.37 o
   9   1   2       16.64       24.98     17.06 o
  10   1   2       23.90       23.52     15.05 o
  11   1   2        4.63       27.80     28.00 o
  12   1   2        4.22       -7.57     18.11 o
  13   1   2        0.02        0.55     19.24 o
 -15   2   2        1.21       32.64     18.88 o
 -14   2   2        7.86       -7.06     18.44 o
 -13   2   2        0.05       -7.63     15.98 o
 -12   2   2        4.83       35.93     17.34 o
 -11   2   2       71.50       81.69     18.02 o
 -10   2   2        3.64        8.52     17.84 o
  -9   2   2        2.30        3.81     14.49 o
  -8   2   2      364.83      345.63     15.49 o
  -7   2   2     1031.89     1191.58     22.21 o
  -6   2   2        4.63       14.45     15.77 o
  -5   2   2       94.98      147.45     15.68 o
  -4   2   2       39.60       53.63     15.89 o
  -3   2   2     1354.89     1110.56     20.59 o
  -1   2   2    14630.85    15016.47    244.99 o
   1   2   2     1404.10     1356.11     37.79 o
   2   2   2        2.14       17.64     15.84 o
   3   2   2      106.91       66.68     18.18 o
   4   2   2       86.90      113.78     17.94 o
   5   2   2     1637.94     1704.25     28.79 o
   6   2   2      312.30      326.45     18.92 o
   7   2   2      165.85      185.54     13.73 o
   8   2   2       20.91        1.66     16.83 o
   9   2   2       60.50       61.36     14.43 o
  10   2   2        2.84       24.71     21.38 o
  11   2   2        8.54        4.95     20.91 o
  12   2   2        7.34       31.12     18.50 o
  13   2   2        1.03       -2.85     18.33 o
 -14   3   2       24.44       19.71     16.60 o
 -13   3   2        3.76       19.33     18.06 o
 -12   3   2        5.60       30.48     17.98 o
 -11   3   2       74.77       71.40     16.22 o
 -10   3   2       73.60      100.69     15.50 o
  -9   3   2      740.85      743.49     19.09 o
  -8   3   2      746.58      765.69     19.50 o
  -7   3   2     1001.55      898.93     27.91 o
  -6   3   2       11.46       20.05     16.45 o
  -5   3   2     1165.77     1038.55     26.28 o
  -4   3   2      781.66      679.94     25.18 o
  -3   3   2     6970.44     7111.56    107.18 o
  -1   3   2     3291.70     3348.25     58.88 o
   0   3   2     3078.04     2835.12     46.40 o
   1   3   2       87.17       71.43     16.89 o
   2   3   2     1471.77     1480.09     37.04 o
   3   3   2       72.09       75.27     17.72 o
   4   3   2      891.30      895.29     31.68 o
   5   3   2      758.04      682.87     24.43 o
   6   3   2      448.77      442.97     19.63 o
   7   3   2       45.54       12.01     16.78 o
   8   3   2      168.83      167.61     21.61 o
   9   3   2       93.67       88.04     18.21 o
  10   3   2        4.94        8.94     15.83 o
  11   3   2       22.31       -9.14     21.47 o
  12   3   2       10.22       25.75     19.21 o
  13   3   2        2.07       23.74     26.22 o
 -14   4   2        0.49       10.82     16.54 o
 -13   4   2        6.49       36.74     14.72 o
 -12   4   2        9.63        2.84     15.38 o
 -11   4   2       14.17       -5.63     17.41 o
 -10   4   2        7.23       -2.11     17.63 o
  -9   4   2       22.63       36.39     17.22 o
  -8   4   2      855.02      830.66     19.10 o
  -7   4   2      293.85      237.19     17.17 o
  -6   4   2      933.04      963.14     24.00 o
  -5   4   2       46.31       19.68     13.73 o
  -4   4   2     3779.67     4181.50    112.46 o
  -3   4   2     4919.70     5256.30    145.08 o
  -2   4   2     8448.12     8034.81    201.33 o
  -1   4   2     2681.06     2846.24     49.84 o
   0   4   2     6588.86     5817.54    126.44 o
   1   4   2     5585.70     6147.42     41.01 o
   2   4   2     6893.41     7143.62    181.27 o
   3   4   2     4699.59     4803.92    109.25 o
   4   4   2     3139.65     2885.41     97.12 o
   5   4   2     1356.02     1279.55     33.28 o
   6   4   2     1380.92     1188.86     33.80 o
   7   4   2      246.24      222.12     14.86 o
   8   4   2        8.09       16.18     17.07 o
   9   4   2       46.26       55.94     15.83 o
  10   4   2      161.48      136.66     16.48 o
  11   4   2      180.69      176.74     18.81 o
  12   4   2       70.67       70.32     17.40 o
 -14   5   2       27.99       38.75     19.38 o
 -13   5   2       29.93       35.68     17.88 o
 -12   5   2       95.50      107.85     15.38 o
 -11   5   2       15.47       22.04     16.00 o
 -10   5   2       60.96       97.65     14.81 o
  -9   5   2       80.72      104.61     14.13 o
  -8   5   2      221.90      225.58     16.89 o
  -7   5   2      415.57      465.31     18.15 o
  -6   5   2      344.13      341.63     15.30 o
  -5   5   2     3434.63     3452.48    120.80 o
  -4   5   2     1307.85     1274.59     37.29 o
  -3   5   2     1380.26     1506.67     28.87 o
  -2   5   2     1400.70     1309.48     31.23 o
  -1   5   2       21.24       25.06     11.58 o
   0   5   2       10.79       21.53     12.36 o
   2   5   2     1820.72     1874.26     29.69 o
   3   5   2       33.41       45.11     14.76 o
   4   5   2      231.49      285.50     15.92 o
   5   5   2      101.98      106.30     15.77 o
   6   5   2       29.43       34.91     18.27 o
   7   5   2        2.29       23.35     15.73 o
   8   5   2        8.29       26.92     15.34 o
   9   5   2        1.10        7.24     15.86 o
  10   5   2       37.08       34.46     17.53 o
  11   5   2        0.67       15.36     19.60 o
  12   5   2        4.60        4.59     21.66 o
 -14   6   2        3.76        7.60     19.68 o
 -13   6   2        1.19       -4.90     15.51 o
 -12   6   2        4.85       28.64     15.50 o
 -11   6   2       33.81       49.38     16.23 o
 -10   6   2        0.02       -1.61     15.88 o
  -9   6   2        1.27       16.47     17.03 o
  -8   6   2       22.09       49.51     14.52 o
  -7   6   2       65.35       66.81     14.52 o
  -6   6   2      229.94      264.07     15.54 o
  -5   6   2       44.02       42.39     15.36 o
  -4   6   2      935.70      803.15     18.13 o
  -3   6   2        9.40       31.66     11.70 o
  -2   6   2      252.40      317.32     15.51 o
  -1   6   2       99.27       72.26     11.08 o
   0   6   2       45.52       33.40     15.96 o
   1   6   2      482.51      471.32     13.67 o
   2   6   2     1780.82     1719.20     48.17 o
   3   6   2       13.08       27.54     12.16 o
   4   6   2       38.93       39.08     18.14 o
   5   6   2        3.94        7.23     13.07 o
   6   6   2       18.08       25.80     15.15 o
   7   6   2       18.48       45.61     19.05 o
   8   6   2      116.54      128.68     16.63 o
   9   6   2        0.08       32.90     21.17 o
  10   6   2       22.75       33.06     18.87 o
  11   6   2       16.06       12.72     31.53 o
  12   6   2        0.35       10.88     21.20 o
 -13   7   2        2.87       29.59     31.32 o
 -12   7   2        3.83       -7.06     22.13 o
 -11   7   2        6.76       46.88     23.20 o
 -10   7   2       12.33       -5.18     17.24 o
  -9   7   2      353.30      340.18     16.41 o
  -8   7   2      319.72      298.31     20.27 o
  -7   7   2      307.86      262.53     14.72 o
  -6   7   2       87.43      115.49     15.67 o
  -5   7   2      458.50      489.16     16.73 o
  -4   7   2      382.67      321.46     18.46 o
  -3   7   2      608.63      641.41     27.64 o
  -2   7   2      700.59      766.46     22.41 o
  -1   7   2      931.28      914.42     28.09 o
   0   7   2      879.09      866.53     22.38 o
   1   7   2      847.11      694.55     14.40 o
   2   7   2      375.72      381.69     18.41 o
   3   7   2       94.64      107.37     15.16 o
   4   7   2       62.68       57.98     13.33 o
   5   7   2      123.55      100.56     16.94 o
   6   7   2       72.70       91.42     20.55 o
   7   7   2       19.47       43.25     17.43 o
   8   7   2       27.44       12.01     18.10 o
   9   7   2       10.40      -20.87     23.20 o
  10   7   2        2.26        6.64     16.85 o
  11   7   2        3.37       30.89     19.90 o
 -13   8   2        0.11       46.65     23.22 o
 -12   8   2        0.39       -0.10     14.92 o
 -11   8   2        0.40       22.08     17.27 o
 -10   8   2        4.51        2.24     17.65 o
  -9   8   2       49.19       56.87     18.82 o
  -8   8   2      146.81      175.62     19.09 o
  -7   8   2        6.01        0.94     18.82 o
  -6   8   2       11.53       10.04     17.81 o
  -5   8   2       97.77      123.37     13.66 o
  -4   8   2      946.07      837.86     23.58 o
  -3   8   2     1033.93      979.13     18.26 o
  -2   8   2      915.74      947.43     15.13 o
  -1   8   2      257.73      219.81     14.70 o
   0   8   2      918.37      922.31     16.56 o
   1   8   2     1792.10     1760.90     17.35 o
   2   8   2     2874.78     2712.62     59.70 o
   3   8   2     1113.07     1079.89     39.04 o
   4   8   2      122.02      109.56     14.30 o
   5   8   2        6.60        5.37     12.37 o
   6   8   2      261.90      250.74     17.58 o
   7   8   2      336.88      307.19     20.82 o
   8   8   2      182.52      170.08     19.09 o
   9   8   2       93.61       79.98     26.35 o
  10   8   2        5.36       11.72     17.44 o
  11   8   2        0.22      -19.46     20.59 o
 -12   9   2       22.39       42.66     15.56 o
 -11   9   2       34.12       28.96     16.02 o
 -10   9   2       42.98       35.47     18.36 o
  -9   9   2       13.79       27.02     16.24 o
  -8   9   2       11.19       31.67     13.93 o
  -7   9   2      177.58      175.03     16.74 o
  -6   9   2      115.71      132.56     13.67 o
  -5   9   2      650.58      670.93     16.77 o
  -4   9   2      332.35      361.76     15.35 o
  -3   9   2      270.46      271.48     13.60 o
  -2   9   2       93.83       97.41     12.99 o
  -1   9   2       17.44        8.62     10.60 o
   0   9   2      165.04      171.48     11.11 o
   1   9   2      551.03      562.64     14.21 o
   2   9   2      662.24      632.76     14.42 o
   3   9   2       83.00       88.74     13.27 o
   4   9   2       75.36       97.69     12.51 o
   5   9   2       60.01       46.65     16.03 o
   6   9   2        7.09        7.05     15.25 o
   7   9   2       13.99       40.00     17.59 o
   8   9   2        6.28       -1.78     22.15 o
   9   9   2        0.00       24.73     17.05 o
  10   9   2        0.01        4.34     26.43 o
 -11  10   2        1.65        9.26     16.10 o
 -10  10   2        2.26        9.85     15.61 o
  -9  10   2        1.95       25.39     19.35 o
  -8  10   2        6.59       10.29     16.57 o
  -7  10   2        0.14       -2.99     14.08 o
  -6  10   2       69.58       43.30     15.45 o
  -5  10   2        0.84        1.49     11.81 o
  -4  10   2        4.03       -1.62     11.81 o
  -3  10   2        0.23        4.34     12.58 o
  -2  10   2      133.32      163.12     14.07 o
  -1  10   2      134.30      120.81     13.22 o
   0  10   2      232.07      221.47     12.94 o
   1  10   2       39.07       49.25     11.45 o
   2  10   2       27.72        6.13     13.05 o
   3  10   2       62.84       77.13     15.02 o
   4  10   2       31.64       39.29     13.35 o
   5  10   2       43.80       59.16     12.76 o
   6  10   2        9.74       11.72     14.57 o
   7  10   2        0.67       32.18     19.09 o
   8  10   2        2.32       27.97     20.93 o
   9  10   2        3.13       20.10     17.58 o
 -10  11   2        5.31       19.95     15.66 o
  -9  11   2       19.88       17.49     17.52 o
  -8  11   2        2.95       18.48     12.98 o
  -7  11   2        6.02       11.01     15.66 o
  -6  11   2       65.88       52.22     15.66 o
  -5  11   2      197.59      199.76     15.45 o
  -4  11   2      372.19      335.84     14.24 o
  -3  11   2       80.34       76.42     17.12 o
  -2  11   2       10.26        9.69     14.84 o
  -1  11   2        3.40       32.91     11.04 o
   0  11   2       38.21       38.36     12.97 o
   1  11   2      204.07      209.83     14.96 o
   2  11   2       77.53       84.12     15.15 o
   3  11   2        8.19       -1.40     12.22 o
   4  11   2        6.60       -7.35     12.90 o
   5  11   2        3.21       10.59     15.50 o
   6  11   2        3.68       11.18     14.94 o
   7  11   2        0.08      -14.78     16.63 o
   8  11   2        0.12       33.28     25.76 o
  -9  12   2       20.94       12.49     17.41 o
  -8  12   2       36.10       59.17     14.73 o
  -7  12   2       45.05       60.32     14.75 o
  -6  12   2        8.69       12.09     12.56 o
  -5  12   2        0.74       12.42     15.32 o
  -4  12   2        1.50      -10.84     11.99 o
  -3  12   2       71.22       46.39     12.69 o
  -2  12   2       98.26      103.10     15.16 o
  -1  12   2      136.42      123.02     12.38 o
   0  12   2      120.52      106.83     12.64 o
   1  12   2      153.41      158.67     22.32 o
   2  12   2       83.58       57.06     13.44 o
   3  12   2       31.73       58.70     17.45 o
   4  12   2       44.54       41.14     16.65 o
   5  12   2       78.45       45.37     13.35 o
   6  12   2       68.96       56.40     14.43 o
   7  12   2       47.22       42.16     15.08 o
  -7  13   2       61.60       61.65     15.08 o
  -6  13   2       55.31       40.52     14.53 o
  -5  13   2       18.88       33.18     14.61 o
  -4  13   2       21.91       34.29     11.66 o
  -3  13   2       39.88       32.02     14.12 o
  -2  13   2       24.84       14.76     13.84 o
  -1  13   2       33.52       25.51     13.66 o
   0  13   2       51.72       62.98     13.50 o
   1  13   2       19.97       38.50     15.36 o
   2  13   2        6.75        3.24     12.70 o
   3  13   2       13.46       20.55     16.10 o
   4  13   2        2.06        3.17     13.17 o
   5  13   2        5.84        7.44     17.73 o
   6  13   2        1.33        3.96     48.53 o
  -5  14   2       10.18        5.95     14.90 o
  -4  14   2        3.68        9.20     14.33 o
  -3  14   2        0.21       15.03     13.10 o
  -2  14   2        0.60        0.23     18.63 o
  -1  14   2        0.07        5.09     14.09 o
   0  14   2        2.82       24.34     13.35 o
   1  14   2        7.70       16.11     13.53 o
   2  14   2        0.33      -12.68     14.90 o
   3  14   2        0.23        0.89     14.60 o
 -15   1   3        8.71       -0.35     16.74 o
 -14   1   3       22.13       18.81     21.27 o
 -13   1   3        9.60        9.37     17.79 o
 -12   1   3        7.52       37.29     17.75 o
 -11   1   3      119.02       83.35     16.40 o
 -10   1   3      887.01      810.50     16.85 o
  -9   1   3      743.22      735.69     15.81 o
  -8   1   3      115.65      153.66     16.28 o
  -7   1   3      257.16      211.51     15.74 o
  -6   1   3     3818.49     4056.63     75.68 o
  -5   1   3     4559.38     5202.00     65.90 o
  -4   1   3    16289.87    14801.59    124.21 o
  -3   1   3    12492.30    13806.08    193.23 o
  -1   1   3      944.72     1135.86     22.21 o
   0   1   3    15372.61    16048.47    302.49 o
   1   1   3     5873.65     6137.48    140.63 o
   2   1   3      205.13      160.95     15.44 o
   3   1   3     2346.05     2517.90     24.77 o
   4   1   3      627.50      625.66     20.84 o
   5   1   3      513.52      461.26     21.28 o
   6   1   3      380.01      394.40     21.86 o
   7   1   3      176.01      156.74     20.82 o
   8   1   3        7.31       52.30     27.20 o
   9   1   3        4.70       -0.18     16.63 o
  10   1   3        0.87        1.90     16.89 o
  11   1   3        1.00       15.61     17.76 o
  12   1   3        1.12       10.02     18.26 o
 -15   2   3        7.35       26.65     19.12 o
 -14   2   3        0.16       18.31     18.20 o
 -13   2   3        1.81       15.09     16.09 o
 -12   2   3       48.67       33.49     16.26 o
 -11   2   3       58.32       47.07     13.25 o
 -10   2   3        3.67       28.22     17.74 o
  -9   2   3        7.54       21.79     14.29 o
  -8   2   3       25.99       42.73     15.27 o
  -7   2   3      971.24     1012.91     31.90 o
  -6   2   3      505.72      473.25     16.44 o
  -5   2   3      837.90      774.58     17.27 o
  -2   2   3    13941.56    14768.70     97.25 o
  -1   2   3     3535.71     3166.63     27.06 o
   0   2   3    11556.29    11118.30    314.83 o
   1   2   3     4704.47     5273.95    116.99 o
   2   2   3     1497.06     1310.53     26.21 o
   3   2   3     1721.68     1605.12     25.16 o
   4   2   3     6381.01     6279.99    153.27 o
   5   2   3     4104.76     3886.09     96.69 o
   6   2   3      658.01      686.13     18.60 o
   7   2   3      296.41      319.63     17.21 o
   8   2   3        4.64       -4.13     19.49 o
   9   2   3       11.11       16.84     18.64 o
  10   2   3       91.45       85.67     17.83 o
  11   2   3       91.77       73.81     18.52 o
  12   2   3       26.54        9.20     20.10 o
 -15   3   3        0.96        1.24     16.80 o
 -14   3   3        4.66       19.94     14.77 o
 -13   3   3       46.14       76.96     16.26 o
 -12   3   3      191.68      173.23     16.27 o
 -11   3   3      115.87      116.41     17.21 o
 -10   3   3      353.92      307.39     16.72 o
  -9   3   3      138.58      161.66     16.13 o
  -8   3   3      584.04      518.25     15.68 o
  -7   3   3     1814.81     1872.76     48.31 o
  -6   3   3     3475.40     3553.84     88.76 o
  -5   3   3     2863.82     2982.17     72.25 o
  -4   3   3     7502.22     8198.77    118.98 o
  -3   3   3     1609.96     1299.93     18.43 o
  -2   3   3     9897.44    11486.19    243.86 o
  -1   3   3    12559.14    10715.51    227.43 o
   0   3   3     7925.87     8495.82    206.47 o
   1   3   3     1636.17     2045.85     42.62 o
   2   3   3      424.31      368.75     27.95 o
   3   3   3      749.91      755.33     18.47 o
   4   3   3      470.22      446.01     18.16 o
   5   3   3     1049.57     1086.68     31.16 o
   6   3   3      668.04      713.68     19.60 o
   7   3   3       80.05       75.64     17.32 o
   8   3   3      103.83      100.26     20.24 o
   9   3   3        0.30       31.19     16.57 o
  10   3   3       10.85        5.26     15.70 o
  11   3   3       20.96       11.04     16.89 o
  12   3   3        1.72       24.39     19.64 o
 -15   4   3        0.08        5.17     16.68 o
 -14   4   3        7.47       43.25     18.39 o
 -13   4   3        7.47        0.46     17.92 o
 -12   4   3       22.49       24.66     15.70 o
 -11   4   3       25.31       26.29     15.63 o
 -10   4   3        6.09       19.35     17.06 o
  -9   4   3      131.14      107.86     15.64 o
  -8   4   3       63.32       76.82     14.10 o
  -7   4   3        7.90        8.19     14.57 o
  -6   4   3      174.33      143.24     15.77 o
  -5   4   3       25.42       26.37     14.22 o
  -4   4   3      339.59      333.15     15.13 o
  -2   4   3      182.48      155.22     15.77 o
   0   4   3     2220.99     2131.44     43.31 o
   1   4   3       44.63       21.75     15.16 o
   2   4   3      139.52      158.71     17.76 o
   3   4   3      362.18      366.29     17.95 o
   4   4   3       24.96       51.08     19.69 o
   5   4   3       14.68       14.61     16.79 o
   6   4   3       15.60       37.36     17.03 o
   7   4   3       28.81       10.39     17.91 o
   8   4   3       20.33       27.58     20.28 o
   9   4   3        3.56       19.37     18.54 o
  10   4   3        0.16       -6.38     19.03 o
  11   4   3       11.20       26.10     19.94 o
  12   4   3        1.80       18.01     18.69 o
 -14   5   3       21.54       29.44     15.20 o
 -13   5   3       34.96       45.77     14.96 o
 -12   5   3       11.10       22.84     15.51 o
 -11   5   3       40.71       23.52     17.22 o
 -10   5   3        1.74       31.53     17.75 o
  -9   5   3       49.74       40.86     16.66 o
  -8   5   3      129.29      129.88     15.41 o
  -7   5   3      789.95      820.45     20.46 o
  -6   5   3     2735.93     2805.84     56.22 o
  -5   5   3     1837.14     1759.69     30.22 o
  -3   5   3      899.06      848.35     25.70 o
  -2   5   3     1577.39     1503.18     33.42 o
  -1   5   3     2588.92     2803.44     86.50 o
   0   5   3     6003.97     5972.74    170.86 o
   1   5   3     1853.68     2137.46     19.66 o
   2   5   3       44.16       66.37     13.20 o
   4   5   3       49.67       90.26     20.39 o
   5   5   3      112.36      118.65     21.75 o
   6   5   3       37.13       30.93     21.22 o
   7   5   3      171.66      170.68     18.20 o
   8   5   3        0.42        4.08     21.52 o
   9   5   3        4.52      -15.51     21.77 o
  10   5   3        6.78       22.03     16.88 o
  11   5   3        9.03       24.21     19.62 o
 -14   6   3        0.05       -2.45     18.73 o
 -13   6   3       13.44       30.17     16.15 o
 -12   6   3       71.81       56.67     15.50 o
 -11   6   3       29.50       25.47     14.38 o
 -10   6   3        1.72      -14.50     16.08 o
  -9   6   3        0.78        9.83     16.79 o
  -8   6   3       28.89       27.49     16.10 o
  -7   6   3       12.57       45.10     14.22 o
  -6   6   3      215.37      204.38     14.79 o
  -5   6   3      431.77      539.77     16.21 o
  -4   6   3     1549.42     1432.32     46.09 o
  -3   6   3       17.42       35.59     13.53 o
  -2   6   3      275.54      206.43     17.81 o
  -1   6   3     1209.79     1261.81     35.75 o
   0   6   3     1671.86     1609.71     41.99 o
   1   6   3      977.28      956.42     15.48 o
   2   6   3      658.18      642.51     17.37 o
   3   6   3      635.35      530.10     16.66 o
   4   6   3      611.89      509.89     21.70 o
   5   6   3     1156.87     1146.25     20.82 o
   6   6   3      420.00      381.04     29.55 o
   7   6   3      132.35      129.43     27.71 o
   8   6   3       40.78       50.76     21.61 o
   9   6   3       54.87       29.90     16.66 o
  10   6   3       62.58       80.17     20.42 o
  11   6   3       21.31       52.14     39.34 o
 -14   7   3        2.15       27.28     50.38 o
 -13   7   3        8.08       20.76     17.15 o
 -12   7   3       29.69       17.51     16.80 o
 -11   7   3       87.69       97.36     23.57 o
 -10   7   3      154.02      179.79     16.98 o
  -9   7   3      100.07       96.87     13.73 o
  -8   7   3       92.54      119.44     15.55 o
  -7   7   3       33.32       30.58     14.04 o
  -6   7   3      264.37      293.04     13.59 o
  -5   7   3     1374.99     1525.65     45.79 o
  -4   7   3     4702.34     4728.89    128.21 o
  -3   7   3     1514.98     1653.80     67.73 o
  -2   7   3     2967.05     3064.44     59.95 o
  -1   7   3     1410.79     1314.95     28.37 o
   0   7   3      705.71      637.19     18.07 o
   1   7   3      451.24      398.12     14.24 o
   2   7   3      519.03      507.98     17.26 o
   3   7   3      571.86      533.81     13.77 o
   4   7   3       74.70       69.08     14.95 o
   5   7   3      365.17      366.09     19.58 o
   6   7   3       17.02       31.31     23.21 o
   7   7   3       11.01       19.22     17.85 o
   8   7   3        5.31        7.55     29.61 o
   9   7   3       22.10       31.94     19.09 o
  10   7   3       15.02       38.45     24.25 o
  11   7   3        9.87       41.85     28.52 o
 -13   8   3        5.34       19.64     28.57 o
 -12   8   3       17.08       15.83     18.05 o
 -11   8   3        5.24      -12.75     15.18 o
 -10   8   3        8.31       10.66     19.13 o
  -9   8   3      142.00      143.18     16.76 o
  -8   8   3       19.59       28.82     14.32 o
  -7   8   3        1.90       33.47     15.77 o
  -6   8   3      537.55      513.50     31.71 o
  -5   8   3      160.14      191.21     14.02 o
  -4   8   3      257.40      283.05     19.84 o
  -3   8   3       62.61       89.67     13.14 o
  -2   8   3       20.36       26.64     11.45 o
  -1   8   3       18.75        8.94     16.18 o
   0   8   3       61.59       46.91     12.51 o
   1   8   3        0.41       13.23     12.37 o
   2   8   3       11.09       14.96     12.92 o
   3   8   3       39.69       48.80     12.07 o
   4   8   3       36.48       21.55     12.83 o
   5   8   3       24.58       24.48     13.63 o
   6   8   3        3.99       32.22     14.75 o
   7   8   3       35.10       52.46     22.03 o
   8   8   3       18.60       38.99     22.94 o
   9   8   3        3.94       23.76     19.72 o
  10   8   3        0.61       24.23     17.07 o
 -12   9   3        2.10       32.05     16.58 o
 -11   9   3       12.62       30.53     19.96 o
 -10   9   3       12.74       19.38     19.00 o
  -9   9   3       93.80       76.69     16.85 o
  -8   9   3       52.62       48.93     18.52 o
  -7   9   3       74.18       66.08     16.06 o
  -6   9   3      211.41      213.92     14.13 o
  -5   9   3      718.73      662.93     24.63 o
  -4   9   3       52.51       62.96     12.35 o
  -3   9   3      141.97      148.66     12.47 o
  -2   9   3       53.39       45.52     11.82 o
  -1   9   3      158.09      153.96     13.10 o
   0   9   3       59.97       49.78     12.92 o
   1   9   3      144.45      119.54     12.91 o
   2   9   3       70.69       90.03     15.01 o
   3   9   3      133.76       86.19     12.42 o
   4   9   3      255.89      221.92     15.20 o
   5   9   3      106.96       81.40     15.02 o
   6   9   3       11.30       17.13     14.90 o
   7   9   3        6.05       31.01     22.24 o
   8   9   3        3.78       -1.30     23.58 o
   9   9   3        0.14        9.05     23.63 o
 -12  10   3        0.20        0.87     48.53 o
 -11  10   3        2.37       18.03     17.93 o
 -10  10   3        2.94       -5.25     14.57 o
  -9  10   3        5.41       16.21     15.89 o
  -8  10   3       47.33       66.56     15.96 o
  -7  10   3       28.58       26.93     12.96 o
  -6  10   3       67.74       58.44     15.26 o
  -5  10   3      179.98      156.64     15.68 o
  -4  10   3       43.48       46.24     13.12 o
  -3  10   3       13.96       26.32     15.18 o
  -2  10   3       49.04       72.91     11.79 o
  -1  10   3      226.65      207.83     14.66 o
   0  10   3      921.08      831.63     28.02 o
   1  10   3      619.57      552.48     14.69 o
   2  10   3      393.74      422.29     20.26 o
   3  10   3       55.81       57.08     16.00 o
   4  10   3       40.28       50.46     14.13 o
   5  10   3       39.15       54.60     13.23 o
   6  10   3       86.50       97.99     19.73 o
   7  10   3       30.35       42.73     18.99 o
   8  10   3        7.95       26.21     23.53 o
   9  10   3       15.46       13.78     46.99 o
 -10  11   3        9.54       34.01     15.36 o
  -9  11   3       12.33       -1.74     16.70 o
  -8  11   3       29.92       33.16     14.40 o
  -7  11   3       82.91       80.43     15.91 o
  -6  11   3      134.80      129.47     12.48 o
  -5  11   3      209.21      201.14     14.44 o
  -4  11   3      150.37      147.13     15.87 o
  -3  11   3      144.66      123.96     11.87 o
  -2  11   3       92.40      117.01     12.24 o
  -1  11   3      113.41      147.98     14.83 o
   0  11   3       51.40       53.72     11.63 o
   1  11   3      150.58      180.58     13.64 o
   2  11   3       81.30       81.35     13.72 o
   3  11   3       90.42       67.91     14.41 o
   4  11   3       52.81       71.96     14.45 o
   5  11   3       23.29       27.47     15.49 o
   6  11   3        0.18       -8.90     19.97 o
   7  11   3        0.07       26.51     26.19 o
   8  11   3        0.79       17.66     42.40 o
  -9  12   3        7.89       15.15     18.72 o
  -8  12   3        0.33        4.84     13.40 o
  -7  12   3        3.05       38.58     26.72 o
  -6  12   3        0.06       14.35     15.96 o
  -5  12   3        3.82       17.57     13.65 o
  -4  12   3        1.28        1.67     12.48 o
  -3  12   3       24.58       24.13     15.50 o
  -2  12   3       61.43       33.24     15.43 o
  -1  12   3        6.56       16.03     12.98 o
   0  12   3        1.14        0.18     14.74 o
   1  12   3        8.78       21.56     13.39 o
   2  12   3        9.36       15.19     12.73 o
   3  12   3       15.92       22.72     15.77 o
   4  12   3        9.08       14.10     14.68 o
   5  12   3        0.95       10.32     17.89 o
   6  12   3        2.85        5.99     19.87 o
  -8  13   3        0.24        7.19     17.26 o
  -7  13   3       24.03       29.45     16.96 o
  -6  13   3       48.52       70.95     16.28 o
  -5  13   3       35.42       34.90     14.10 o
  -4  13   3       12.41       18.08     12.57 o
  -3  13   3        4.27      -12.88     12.88 o
  -2  13   3       20.14       40.52     15.45 o
  -1  13   3       40.66       40.90     13.43 o
   0  13   3       22.63       23.08     12.62 o
   1  13   3        0.42      -16.69     16.69 o
   2  13   3        6.05       -1.61     12.97 o
   3  13   3       15.93       18.72     14.50 o
   4  13   3       35.94       43.28     15.38 o
   5  13   3       11.80       30.43     16.45 o
  -6  14   3        0.12        6.22     19.91 o
  -5  14   3        2.01       -0.44     14.89 o
  -4  14   3        0.60       20.44     16.60 o
  -3  14   3        3.16       13.75     12.97 o
  -2  14   3        1.07       -3.44     14.51 o
  -1  14   3       11.98       14.99     14.48 o
   0  14   3       25.04       41.30     15.96 o
   1  14   3       45.18       28.44     16.47 o
   2  14   3       35.11       40.24     15.48 o
   3  14   3       20.47       21.42     15.77 o
 -16   0   4        3.83       13.76     23.80 o
 -15   0   4        1.04       41.73     24.46 o
 -14   0   4        0.29        6.06     25.53 o
 -13   0   4        0.66       29.37     25.06 o
 -12   0   4       34.66       29.45     20.93 o
 -11   0   4        1.08       -1.89     26.20 o
 -10   0   4      656.78      554.88     41.24 o
  -9   0   4      906.77      803.81     35.33 o
  -8   0   4      302.27      280.19     27.01 o
  -7   0   4      782.27      754.52     61.03 o
  -6   0   4       69.86       72.70     22.66 o
  -5   0   4      754.93      767.12     30.15 o
  -4   0   4     3097.38     4032.73    164.82 o
  -3   0   4     6027.88     7028.83    381.80 o
  -2   0   4    26170.58    24073.90    766.93 o
  -1   0   4      246.91      199.03     24.56 o
   0   0   4      162.32      227.10     24.17 o
   1   0   4       44.27       54.71     22.18 o
   2   0   4     2329.04     2627.51     34.48 o
   3   0   4       71.66       80.26     21.79 o
   4   0   4     1232.24     1172.77     27.05 o
   5   0   4      604.11      554.59     25.15 o
   6   0   4      163.91      167.56     23.15 o
   7   0   4      220.06      215.19     24.48 o
   8   0   4      214.60      274.64     28.66 o
   9   0   4      123.49      146.93     26.83 o
  10   0   4        7.49       17.44     25.21 o
  11   0   4        1.59        2.10     28.05 o
  12   0   4        1.12       15.46     25.92 o
 -16   1   4        0.13       23.50     16.92 o
 -15   1   4        2.26       26.77     18.39 o
 -14   1   4        1.53       -1.35     16.28 o
 -13   1   4       68.86       51.07     16.25 o
 -12   1   4       91.87      133.56     16.76 o
 -11   1   4      693.82      737.03     19.92 o
 -10   1   4      158.16      151.29     13.82 o
  -9   1   4      354.19      354.58     17.19 o
  -8   1   4      452.27      468.09     19.34 o
  -7   1   4      754.68      838.39     18.86 o
  -6   1   4      624.50      518.70     18.39 o
  -5   1   4     1070.81     1059.94     34.12 o
  -3   1   4       66.37       58.60     14.28 o
  -2   1   4    16838.64    18244.49    362.38 o
  -1   1   4    11706.85    12094.86    139.81 o
   0   1   4     2567.15     2617.32     28.56 o
   1   1   4     3172.28     3157.59     38.28 o
   2   1   4     3244.57     3166.91     26.84 o
   3   1   4      277.02      205.25     14.23 o
   4   1   4     1138.55      992.03     19.78 o
   5   1   4      374.01      382.42     16.34 o
   6   1   4        6.03       15.85     16.38 o
   7   1   4      203.50      242.39     17.65 o
   8   1   4       89.67       86.96     17.55 o
   9   1   4       35.84       36.48     16.90 o
  10   1   4        0.15       12.63     17.80 o
  11   1   4        0.57       -4.70     18.84 o
  12   1   4        2.63       16.28     20.09 o
 -15   2   4        0.14        1.73     17.57 o
 -14   2   4        0.75       12.70     17.72 o
 -13   2   4        5.05       -2.17     14.92 o
 -12   2   4        1.27       26.27     17.58 o
 -11   2   4       31.24       49.31     17.30 o
 -10   2   4       72.87       99.43     15.98 o
  -9   2   4       90.42       89.38     17.94 o
  -8   2   4        6.02        4.79     15.55 o
  -7   2   4       89.49      105.02     16.52 o
  -5   2   4       37.58        9.96     14.04 o
  -4   2   4      281.89      363.28     17.47 o
  -2   2   4     7405.66     6911.58     34.75 o
   0   2   4      182.83      160.85     16.39 o
   1   2   4        2.91        1.35     19.50 o
   3   2   4      385.88      352.78     18.64 o
   4   2   4       32.88       27.85     14.27 o
   5   2   4        0.51        3.74     12.78 o
   6   2   4        0.27       20.27     17.17 o
   7   2   4       77.82       65.21     16.02 o
   8   2   4        4.76        6.03     14.50 o
   9   2   4        2.07        0.76     16.15 o
  10   2   4        0.24       -2.92     15.16 o
  11   2   4        0.83       -1.81     18.24 o
  12   2   4        0.67        7.53     20.17 o
 -15   3   4        0.04       13.17     18.64 o
 -14   3   4        1.02        8.51     16.18 o
 -13   3   4       35.81       41.41     18.93 o
 -12   3   4      136.80      149.60     15.88 o
 -11   3   4       86.85       82.71     17.14 o
 -10   3   4       73.96       80.98     15.84 o
  -9   3   4       41.79       55.33     15.97 o
  -8   3   4      727.82      738.49     22.72 o
  -7   3   4      856.48      893.51     17.96 o
  -6   3   4     6594.29     6939.97    171.54 o
  -5   3   4     2553.34     2747.54     42.71 o
  -4   3   4     1743.15     1476.34     34.01 o
  -3   3   4     4233.67     4618.65     77.47 o
  -2   3   4     6177.11     6324.96     97.56 o
  -1   3   4     4970.70     5628.46    124.94 o
   0   3   4      680.10      670.89     19.20 o
   1   3   4     2452.01     2510.14     83.18 o
   2   3   4      353.82      303.28     18.06 o
   3   3   4     1465.98     1414.97     41.08 o
   4   3   4      707.70      603.54     22.45 o
   5   3   4      566.66      492.48     17.14 o
   6   3   4       35.83       41.75     17.42 o
   7   3   4      191.58      158.16     16.00 o
   8   3   4      121.43      116.57     18.36 o
   9   3   4       22.71       41.09     16.27 o
  10   3   4        0.23       13.74     18.32 o
  11   3   4        2.73        2.18     19.44 o
 -15   4   4        3.92       18.45     18.49 o
 -14   4   4        1.28       24.15     16.16 o
 -13   4   4        0.74       22.77     17.73 o
 -12   4   4        4.32       26.49     15.76 o
 -11   4   4       19.57       43.50     21.87 o
 -10   4   4      231.48      222.63     20.70 o
  -9   4   4      518.80      450.49     21.65 o
  -8   4   4      305.89      293.27     16.04 o
  -7   4   4      287.09      309.08     15.31 o
  -6   4   4      289.02      284.10     15.07 o
  -5   4   4       22.81       43.56     13.20 o
  -3   4   4     1262.04     1520.66     38.00 o
  -2   4   4       22.50       19.38     11.19 o
   0   4   4     2033.32     2079.55     35.57 o
   1   4   4        8.45        8.93     14.32 o
   2   4   4      343.35      346.31     20.85 o
   3   4   4      315.91      312.94     15.08 o
   4   4   4      793.83      786.18     46.61 o
   5   4   4      447.24      433.11     19.18 o
   6   4   4      760.81      750.06     48.07 o
   7   4   4      144.91      117.49     23.07 o
   8   4   4       79.56       68.18     18.61 o
   9   4   4        6.22        3.60     19.04 o
  10   4   4        1.09      -10.15     29.82 o
  11   4   4        0.33        6.61     18.41 o
 -15   5   4        0.49       38.34     16.65 o
 -14   5   4        0.79       42.63     17.82 o
 -13   5   4        4.80       19.37     15.90 o
 -12   5   4       62.47      108.01     15.75 o
 -11   5   4      208.61      252.59     23.46 o
 -10   5   4      225.30      259.87     16.17 o
  -9   5   4      269.17      281.64     22.42 o
  -8   5   4      642.68      680.00     16.69 o
  -7   5   4      278.10      281.09     13.09 o
  -6   5   4     1231.80     1111.36     52.66 o
  -5   5   4      502.56      508.92     13.54 o
  -4   5   4     2146.00     2395.94     45.16 o
  -3   5   4     1398.39     1381.79     26.85 o
  -2   5   4     3697.41     3865.23    100.52 o
  -1   5   4     3293.89     3434.09     94.65 o
   0   5   4     1233.20     1198.23     32.27 o
   1   5   4     1166.15     1079.41     23.09 o
   2   5   4      395.82      400.07     16.42 o
   3   5   4      923.32      841.10     19.11 o
   4   5   4      260.40      314.42     21.83 o
   5   5   4      184.40      183.05     26.24 o
   7   5   4      143.57      162.31     22.20 o
   8   5   4       35.49       27.59     17.83 o
   9   5   4       17.68       45.91     19.04 o
  10   5   4        3.15       26.49     16.64 o
  11   5   4        0.12       36.12     20.15 o
 -14   6   4        0.63       14.42     18.47 o
 -13   6   4        1.21       12.05     18.15 o
 -12   6   4        8.06        5.55     15.88 o
 -11   6   4       27.82       39.06     15.41 o
 -10   6   4        4.92       -4.59     13.44 o
  -9   6   4       18.02       17.91     14.76 o
  -8   6   4        1.71       15.75     14.20 o
  -7   6   4      118.80      101.00     14.30 o
  -6   6   4      119.29      167.64     14.69 o
  -5   6   4       11.01       20.82     12.51 o
  -4   6   4      602.58      707.46     17.15 o
  -3   6   4      814.78      850.15     15.90 o
  -2   6   4     1722.51     1734.16     62.45 o
  -1   6   4      999.38     1227.93     38.71 o
   0   6   4      386.33      439.22     14.05 o
   1   6   4      227.37      266.27     16.22 o
   2   6   4       54.86       87.84     14.34 o
   3   6   4       82.06       98.42     16.96 o
   4   6   4      439.48      438.81     25.97 o
   5   6   4       64.73       44.35     14.75 o
   6   6   4       25.77       42.00     17.77 o
   7   6   4        0.96        4.60     30.58 o
   8   6   4        4.54        1.65     17.39 o
   9   6   4       17.27       11.14     19.67 o
  10   6   4       15.21       17.45     20.03 o
 -14   7   4        5.19       13.58     19.38 o
 -13   7   4       24.38       20.00     14.78 o
 -12   7   4       62.84       62.75     17.78 o
 -11   7   4       29.29       55.62     22.46 o
 -10   7   4        1.08       18.48     14.54 o
  -9   7   4        6.64       26.38     14.39 o
  -8   7   4      211.96      247.11     15.01 o
  -7   7   4      539.97      478.51     30.02 o
  -6   7   4     1044.91     1138.78     30.19 o
  -5   7   4     1555.65     1678.23     46.82 o
  -4   7   4     1432.84     1296.88     32.73 o
  -3   7   4     1026.74     1152.10     34.25 o
  -2   7   4     1239.25     1144.72     46.22 o
  -1   7   4     1267.08     1246.49     59.80 o
   0   7   4      265.78      299.80     17.76 o
   1   7   4      390.89      349.76     15.47 o
   2   7   4      816.38      776.67     20.44 o
   3   7   4      811.24      723.38     18.58 o
   4   7   4       91.73       51.85     16.43 o
   5   7   4      172.53      138.40     18.20 o
   6   7   4       72.99       75.40     21.77 o
   7   7   4       21.35       23.45     22.20 o
   8   7   4       21.31        8.66     21.84 o
   9   7   4        6.34       18.38     18.58 o
  10   7   4        5.38       43.11     33.70 o
 -13   8   4        2.49       20.49     16.37 o
 -12   8   4       12.83       20.28     16.19 o
 -11   8   4       24.29       46.87     15.38 o
 -10   8   4       25.30       31.48     14.86 o
  -9   8   4       18.29       45.32     15.96 o
  -8   8   4       62.14       50.83     13.19 o
  -7   8   4        3.48        0.81     14.08 o
  -6   8   4        0.28        8.96     15.60 o
  -5   8   4       92.96       75.54     13.82 o
  -4   8   4        0.34       -3.65     14.58 o
  -3   8   4      110.63       94.51     12.21 o
  -2   8   4        9.94       37.15     12.74 o
  -1   8   4       13.73       22.88     12.14 o
   0   8   4        2.27       10.65     15.85 o
   1   8   4       14.25        0.74     12.27 o
   2   8   4      326.33      304.97     12.42 o
   3   8   4     1225.64     1212.66     35.79 o
   4   8   4      395.62      435.36     15.15 o
   5   8   4       55.90       65.42     20.49 o
   6   8   4        1.90       25.22     21.85 o
   7   8   4        2.00       23.85     17.67 o
   8   8   4       22.80        0.87     42.19 o
   9   8   4       48.16       36.26     40.89 o
 -13   9   4        1.18       25.19     22.76 o
 -12   9   4        3.33       -7.27     17.92 o
 -11   9   4       26.31       38.15     15.84 o
 -10   9   4      123.87      139.11     15.18 o
  -9   9   4      109.85      118.37     16.54 o
  -8   9   4      131.09      161.37     14.47 o
  -7   9   4       71.98       91.81     18.41 o
  -6   9   4      502.92      557.47     39.64 o
  -5   9   4      171.67      180.65     20.65 o
  -4   9   4     1022.25      974.59     53.23 o
  -3   9   4     1066.62     1079.42     45.18 o
  -2   9   4      797.47      704.69     23.95 o
  -1   9   4      470.48      464.61     15.63 o
   0   9   4      303.54      244.63     13.42 o
   1   9   4       88.44      131.81     15.02 o
   2   9   4       65.07       59.52     15.75 o
   3   9   4      443.21      495.27     17.51 o
   4   9   4      161.90      177.19     15.56 o
   5   9   4      124.80      160.95     26.52 o
   6   9   4       44.26       12.76     27.28 o
   7   9   4       13.68       27.47     22.73 o
   8   9   4        0.15       -2.55     16.88 o
   9   9   4        3.12       -7.45     47.69 o
 -12  10   4       10.43        0.15     16.01 o
 -11  10   4        0.77      -15.62     15.62 o
 -10  10   4        0.44       19.05     15.12 o
  -9  10   4       16.73       32.07     14.07 o
  -8  10   4        0.30        8.53     13.00 o
  -7  10   4        0.28      -10.65     14.05 o
  -6  10   4       21.12       15.81     12.38 o
  -5  10   4        2.26        6.60     14.93 o
  -4  10   4        9.97       21.10     12.75 o
  -3  10   4        2.09       18.72     12.96 o
  -2  10   4       31.41       31.75     16.57 o
  -1  10   4        6.57        3.27     11.72 o
   0  10   4        2.57       31.44     14.56 o
   1  10   4       18.55       14.85     13.19 o
   2  10   4       13.42       42.68     13.60 o
   3  10   4        0.42       25.04     15.74 o
   4  10   4        4.71       16.03     14.87 o
   5  10   4        8.10       44.86     21.74 o
   6  10   4       10.50       13.98     18.50 o
   7  10   4        1.33       18.87     18.97 o
   8  10   4        1.61       20.11     16.96 o
 -11  11   4       15.98        8.05     19.25 o
 -10  11   4       16.27       35.45     17.17 o
  -9  11   4        6.57       23.47     16.49 o
  -8  11   4        4.76       22.02     12.87 o
  -7  11   4       22.55       28.17     12.61 o
  -6  11   4        1.10        5.14     13.63 o
  -5  11   4      110.65      133.70     14.55 o
  -4  11   4      206.27      241.20     26.95 o
  -3  11   4      286.86      270.36     18.98 o
  -2  11   4      207.89      181.10     13.41 o
  -1  11   4      139.03      119.33     13.26 o
   0  11   4       18.53       27.91     12.01 o
   1  11   4       32.68       52.73     12.21 o
   2  11   4      161.52      168.98     14.37 o
   3  11   4      128.63       97.41     14.76 o
   4  11   4       48.71       38.55     17.13 o
   5  11   4       10.30       25.30     19.90 o
   6  11   4        3.52        8.39     18.24 o
   7  11   4        0.19       11.64     30.26 o
 -10  12   4       20.00       25.45     18.13 o
  -9  12   4       17.98        6.25     15.34 o
  -8  12   4       11.25       32.79     16.49 o
  -7  12   4        2.13       14.45     14.14 o
  -6  12   4       10.30        1.68     12.33 o
  -5  12   4        1.96        6.42     16.15 o
  -4  12   4        4.91       30.46     14.13 o
  -3  12   4        0.78       26.60     15.32 o
  -2  12   4       11.20       -8.00     11.07 o
  -1  12   4        6.54       22.02     11.99 o
   0  12   4        7.55       -2.33     15.26 o
   1  12   4       31.39       37.95     13.82 o
   2  12   4       16.82       21.68     14.09 o
   3  12   4       50.09       37.03     17.02 o
   4  12   4       23.62       16.65     15.04 o
   5  12   4        8.02        2.93     19.90 o
   6  12   4        1.98        3.09     34.95 o
  -8  13   4        5.67       12.72     15.29 o
  -7  13   4       38.70       31.45     12.30 o
  -6  13   4       66.90       52.69     14.66 o
  -5  13   4       17.69       21.90     15.75 o
  -4  13   4       46.73       49.41     13.07 o
  -3  13   4       82.98      107.21     14.28 o
  -2  13   4       82.38       76.30     14.24 o
  -1  13   4       82.05       58.88     15.49 o
   0  13   4       91.93       81.18     15.82 o
   1  13   4       32.37       51.52     15.97 o
   2  13   4       17.32       26.89     14.76 o
   3  13   4       30.86       31.88     17.72 o
   4  13   4       35.47       53.50     16.53 o
  -6  14   4        0.13        9.01     14.50 o
  -5  14   4        0.05        1.81     14.72 o
  -4  14   4        1.99       31.71     16.45 o
  -3  14   4        4.57       25.63     14.75 o
  -2  14   4        9.27       24.67     12.68 o
  -1  14   4        1.09       18.03     14.50 o
   0  14   4        1.13        5.61     16.41 o
   1  14   4        3.84       31.43     16.58 o
   2  14   4        3.29        0.28     18.39 o
 -16   1   5        0.15       -8.20     16.86 o
 -15   1   5        6.77       -8.16     16.97 o
 -14   1   5        0.17        6.82     14.96 o
 -13   1   5       22.17       36.85     16.48 o
 -12   1   5       32.33       28.35     16.24 o
 -11   1   5       33.15       29.12     16.27 o
 -10   1   5      377.08      401.51     21.80 o
  -9   1   5      749.91      774.57     18.29 o
  -8   1   5     1386.43     1471.10     40.28 o
  -7   1   5     1958.45     1834.74     36.50 o
  -6   1   5      918.75      952.82     37.87 o
  -4   1   5     4556.18     4109.09     96.10 o
  -3   1   5    20708.89    21306.71    480.13 o
  -2   1   5    12763.87    12214.78    351.26 o
  -1   1   5     7813.58     8520.21    289.37 o
   0   1   5     1907.33     2255.28     35.38 o
   1   1   5     1578.12     1764.04     21.72 o
   2   1   5     2109.02     2033.23     22.71 o
   3   1   5     1506.19     1423.72     20.14 o
   4   1   5      967.51      937.69     19.40 o
   5   1   5      581.32      549.13     18.30 o
   6   1   5       74.23       67.27     16.57 o
   7   1   5      150.96      137.31     18.30 o
   8   1   5       12.06       16.61     17.10 o
   9   1   5       19.19       18.61     17.95 o
  10   1   5       14.64       20.02     18.26 o
  11   1   5       13.18       22.95     20.06 o
 -16   2   5       14.61       21.56     19.34 o
 -15   2   5       10.35       16.47     18.39 o
 -14   2   5       29.07       15.70     14.50 o
 -13   2   5       24.90       35.57     20.10 o
 -12   2   5       17.97       22.28     18.53 o
 -11   2   5      356.06      332.88     16.73 o
 -10   2   5      180.31      199.26     18.96 o
  -9   2   5      264.71      308.22     16.98 o
  -8   2   5      924.46      851.85     23.73 o
  -7   2   5     1990.61     1950.14     34.90 o
  -6   2   5      778.65      787.52     17.04 o
  -5   2   5      562.83      612.35     16.28 o
  -4   2   5      347.71      347.34     18.48 o
  -3   2   5     6193.91     6176.50    111.75 o
  -2   2   5     2770.51     2764.02     60.45 o
  -1   2   5        0.52       19.91     16.81 o
   0   2   5      173.12      192.24     18.12 o
   1   2   5       32.55       12.72     15.91 o
   2   2   5      448.19      402.98     17.26 o
   3   2   5      171.75      201.82     15.83 o
   4   2   5      188.77      207.73     15.56 o
   5   2   5        1.52        7.83     14.33 o
   6   2   5      394.68      394.99     18.58 o
   7   2   5       32.88       28.84     17.13 o
   8   2   5      197.59      170.62     18.13 o
   9   2   5       11.48       25.49     14.83 o
  10   2   5        2.30       17.37     18.84 o
  11   2   5        0.37        0.95     18.00 o
 -16   3   5        0.75       -9.15     19.36 o
 -15   3   5        0.05       -5.96     15.02 o
 -14   3   5        8.57        7.33     16.21 o
 -13   3   5        0.25       30.00     17.15 o
 -12   3   5       10.23       45.27     15.82 o
 -11   3   5      109.00      110.45     16.30 o
 -10   3   5      406.64      465.64     28.80 o
  -9   3   5      389.67      466.71     25.66 o
  -8   3   5     1544.91     1472.63     25.77 o
  -7   3   5     1034.06      906.76     16.46 o
  -6   3   5     1551.27     1637.35     27.21 o
  -5   3   5     6144.88     5565.20     83.89 o
  -4   3   5     8096.86     8046.96    138.06 o
  -3   3   5     8856.06     9731.17     88.36 o
  -2   3   5     5557.73     5794.41     48.83 o
  -1   3   5     3624.50     3679.97     92.40 o
   0   3   5     4557.06     4808.01     94.74 o
   1   3   5     6101.33     5947.34    289.72 o
   2   3   5     3520.78     3369.11     70.11 o
   3   3   5     1207.37     1242.92     60.03 o
   4   3   5       40.85       13.07     20.72 o
   5   3   5       68.51       99.74     14.88 o
   6   3   5       85.38       82.42     16.55 o
   7   3   5      287.87      319.18     20.07 o
   8   3   5       49.67       70.43     18.82 o
   9   3   5       77.57       79.99     16.88 o
  10   3   5        6.48        0.93     20.06 o
  11   3   5        1.18        4.23     21.91 o
 -15   4   5        8.65       11.15     15.10 o
 -14   4   5        4.07        7.19     18.03 o
 -13   4   5        2.83       21.27     14.51 o
 -12   4   5        0.12       11.64     15.76 o
 -11   4   5        0.33       15.38     15.58 o
 -10   4   5       69.19       56.70     22.75 o
  -9   4   5        6.55       31.14     15.41 o
  -8   4   5        8.84        6.68     14.03 o
  -7   4   5      122.97      126.69     13.54 o
  -6   4   5        0.13       19.77     12.33 o
  -5   4   5       91.65       61.99     12.31 o
  -4   4   5      138.06       82.13     15.08 o
  -3   4   5      637.06      603.91     16.45 o
  -2   4   5      252.22      206.18     14.10 o
  -1   4   5     1195.31     1156.02     18.64 o
   0   4   5      441.79      446.30     16.50 o
   1   4   5       35.48       61.26     13.91 o
   2   4   5      105.86      121.46     19.75 o
   3   4   5       45.73       51.49     24.92 o
   4   4   5        0.80       16.53     20.70 o
   5   4   5        0.12      -10.86     16.99 o
   6   4   5      267.88      283.78     22.53 o
   7   4   5        0.15        0.81     22.26 o
   8   4   5        0.80       -9.11     18.55 o
   9   4   5        0.08        1.13     18.62 o
  10   4   5        0.95       -0.37     19.28 o
  11   4   5        0.20        2.09     25.41 o
 -15   5   5        2.87       11.43     18.32 o
 -14   5   5        0.17       38.85     15.90 o
 -13   5   5       15.26       20.59     15.50 o
 -12   5   5       45.66       54.36     14.56 o
 -11   5   5      121.74      116.94     20.94 o
 -10   5   5      355.49      331.44     17.44 o
  -9   5   5      237.25      254.17     18.12 o
  -8   5   5        3.95        7.55     16.13 o
  -7   5   5       87.49       75.83     13.25 o
  -6   5   5       64.39       64.72     12.19 o
  -5   5   5     1206.29     1169.04     16.33 o
  -4   5   5     3950.37     4917.96     94.12 o
  -3   5   5     3572.56     3509.52     54.63 o
  -2   5   5      105.77      152.74     13.62 o
  -1   5   5      185.57      159.13     13.25 o
   0   5   5      526.58      426.52     15.91 o
   1   5   5     1426.42     1321.65     26.31 o
   2   5   5     2453.51     2341.42     23.64 o
   3   5   5      829.74      706.45     25.30 o
   4   5   5      267.08      263.41     21.76 o
   5   5   5       71.56       87.58     23.37 o
   6   5   5      136.70      126.94     21.56 o
   7   5   5       87.28       96.72     17.95 o
   8   5   5       50.77        9.70     18.88 o
   9   5   5        5.02       21.35     19.12 o
  10   5   5        0.76       23.63     17.47 o
 -15   6   5        4.47      -11.97     17.06 o
 -14   6   5        0.55       -3.22     18.37 o
 -13   6   5        4.72      -14.83     14.83 o
 -12   6   5       14.74       42.37     18.03 o
 -11   6   5       99.69       93.40     13.66 o
 -10   6   5      276.64      243.70     14.97 o
  -9   6   5      403.06      391.65     16.46 o
  -8   6   5      377.73      378.72     16.59 o
  -7   6   5      330.85      311.46     21.78 o
  -6   6   5      486.85      495.98     14.14 o
  -5   6   5      448.24      477.40     21.53 o
  -4   6   5      383.91      394.11     18.35 o
  -3   6   5       16.69       30.11     13.45 o
  -2   6   5        9.25        9.11     14.21 o
  -1   6   5       40.33       73.92     13.69 o
   0   6   5        0.10        8.59     11.74 o
   1   6   5       93.68       97.87     12.60 o
   2   6   5       66.20       59.92     20.05 o
   3   6   5        2.75       27.65     20.05 o
   4   6   5      265.99      289.25     40.91 o
   5   6   5        1.11       13.36     20.19 o
   6   6   5       35.48        7.20     20.95 o
   7   6   5       36.68       40.02     21.39 o
   8   6   5        1.37       19.61     22.83 o
   9   6   5        1.13       32.83     16.76 o
  10   6   5        3.43       24.07     19.32 o
 -14   7   5        4.92        9.20     27.45 o
 -13   7   5        1.50       21.47     14.83 o
 -12   7   5       32.63       63.46     16.99 o
 -11   7   5       23.49       28.76     16.69 o
 -10   7   5       56.64       70.22     14.16 o
  -9   7   5      327.47      284.37     15.84 o
  -8   7   5     1195.63     1158.23     40.03 o
  -7   7   5      981.86      880.40     22.48 o
  -6   7   5      255.46      234.86     12.62 o
  -5   7   5      355.96      352.79     16.52 o
  -4   7   5      151.76      118.07     12.99 o
  -3   7   5     1365.78     1338.31     71.93 o
  -2   7   5     2790.05     2736.70    109.77 o
  -1   7   5     2458.27     2487.16     88.39 o
   0   7   5     1323.16     1362.91     47.23 o
   1   7   5      388.29      342.54     14.80 o
   2   7   5      600.83      528.36     26.82 o
   3   7   5      264.81      246.93     20.75 o
   4   7   5      411.22      396.59     16.63 o
   5   7   5      307.01      282.75     22.00 o
   6   7   5      188.24      166.59     21.42 o
   7   7   5       18.46       69.41     22.01 o
   8   7   5        1.19        2.38     18.87 o
   9   7   5        0.42       22.70     24.30 o
 -14   8   5        5.39       26.87     16.52 o
 -13   8   5        6.08       25.79     16.60 o
 -12   8   5        0.08      -10.17     15.82 o
 -11   8   5       49.09       49.67     15.25 o
 -10   8   5       51.37       55.31     16.55 o
  -9   8   5       15.45       10.84     14.39 o
  -8   8   5        8.96       11.36     14.31 o
  -7   8   5      182.58      182.98     13.54 o
  -6   8   5      175.63      184.78     14.40 o
  -5   8   5       23.46       53.37     12.69 o
  -4   8   5      145.59      137.09     13.55 o
  -3   8   5       76.01       75.06     12.39 o
  -2   8   5       64.84       75.02     13.04 o
  -1   8   5       67.21       76.86     11.91 o
   0   8   5       91.59       95.49     14.37 o
   1   8   5       41.28       31.12     11.75 o
   2   8   5      152.71      147.42     13.05 o
   3   8   5       33.73       26.64     15.37 o
   5   8   5       11.69        5.57     17.24 o
   6   8   5       12.29       -0.82     18.43 o
   7   8   5        0.11       13.41     18.29 o
   8   8   5        0.28       42.91     18.78 o
   9   8   5        0.63        4.14     37.20 o
 -13   9   5       17.42        9.90     18.13 o
 -12   9   5        2.71       10.45     16.21 o
 -11   9   5        1.06       -7.34     16.72 o
 -10   9   5        0.84      -10.92     19.49 o
  -9   9   5        4.12       14.68     19.25 o
  -8   9   5       22.05       35.95     15.58 o
  -7   9   5       50.62       51.42     14.77 o
  -6   9   5       30.48       66.45     16.47 o
  -5   9   5        3.06        4.42     15.07 o
  -4   9   5      527.40      538.13     28.79 o
  -3   9   5      693.14      641.25     24.94 o
  -2   9   5      641.54      694.95     30.16 o
  -1   9   5      466.87      449.05     16.08 o
   0   9   5      157.23      178.79     13.55 o
   1   9   5        7.44       -8.66     11.69 o
   2   9   5        2.85      -16.22     16.22 o
   3   9   5      140.57      125.57     17.61 o
   4   9   5       51.84       75.19     16.52 o
   6   9   5       93.87       95.81     18.89 o
   7   9   5       20.30       -3.84     16.69 o
   8   9   5        1.09       31.61     16.51 o
 -12  10   5       11.40       29.28     21.04 o
 -11  10   5        4.19       46.96     25.25 o
 -10  10   5        8.42       13.33     17.12 o
  -9  10   5       91.81      112.48     15.05 o
  -8  10   5       70.98       67.21     16.10 o
  -7  10   5      148.27      174.23     18.75 o
  -6  10   5       75.64      102.09     12.12 o
  -5  10   5       10.45       42.01     15.06 o
  -4  10   5       12.41        9.88     11.20 o
  -3  10   5       11.49        5.14     14.22 o
  -2  10   5      157.88      156.58     13.17 o
  -1  10   5      195.91      178.86     14.48 o
   0  10   5      184.25      194.40     15.82 o
   1  10   5       22.55       35.33     13.06 o
   2  10   5       23.57        4.24     15.80 o
   3  10   5       56.25       49.64     14.42 o
   4  10   5       11.54       26.22     23.18 o
   5  10   5        4.77        5.38     19.17 o
   6  10   5        8.74       27.76     21.61 o
   7  10   5        5.92      -14.03     29.01 o
 -11  11   5        4.20       11.70     15.92 o
 -10  11   5       13.70        6.13     15.11 o
  -9  11   5       36.37       28.07     14.74 o
  -8  11   5       26.81       53.87     13.15 o
  -7  11   5       12.16       14.90     12.99 o
  -6  11   5      166.17      150.34     12.46 o
  -5  11   5      156.64      136.22     14.29 o
  -4  11   5      223.12      202.24     13.80 o
  -3  11   5      245.52      245.87     20.61 o
  -2  11   5      260.85      265.75     11.81 o
  -1  11   5       74.90       81.00     14.92 o
   0  11   5      199.10      146.40     12.57 o
   1  11   5      179.71      217.63     14.43 o
   2  11   5       86.05       86.47     13.40 o
   3  11   5       22.84       20.41     14.26 o
   4  11   5       18.60       25.69     17.11 o
   5  11   5       29.66       32.58     17.91 o
   6  11   5       20.43        8.94     18.73 o
 -10  12   5        1.92       14.35     14.35 o
  -9  12   5        0.05       18.01     15.09 o
  -8  12   5       38.48       49.73     17.21 o
  -7  12   5        4.14      -10.17     12.56 o
  -6  12   5        1.43       27.73     16.36 o
  -5  12   5        0.67       -8.96     17.06 o
  -4  12   5        2.67       -0.81     13.54 o
  -3  12   5        0.30      -15.32     15.32 o
  -2  12   5       14.84       17.97     13.67 o
  -1  12   5       58.74       64.19     15.10 o
   0  12   5        1.47       14.69     15.59 o
   1  12   5        0.53        4.59     12.75 o
   2  12   5        0.09        3.67     13.06 o
   3  12   5        1.93       -8.99     13.39 o
   4  12   5        1.54       21.25     17.05 o
   5  12   5        5.75       16.55     22.35 o
  -8  13   5        0.10       32.35     15.16 o
  -7  13   5        0.14       31.01     16.25 o
  -6  13   5        4.80       10.00     16.08 o
  -5  13   5       24.90       57.28     16.13 o
  -4  13   5       24.54       41.46     14.72 o
  -3  13   5       41.18       47.28     14.17 o
  -2  13   5       21.20       36.82     13.60 o
  -1  13   5       27.97       53.08     14.20 o
   0  13   5       27.37       41.19     15.79 o
   1  13   5       30.09       27.71     14.88 o
   2  13   5        1.35       -4.07     16.59 o
   3  13   5        0.28       11.94     14.00 o
   4  13   5        0.73      -12.04     68.38 o
  -6  14   5        5.15       21.53     12.03 o
  -5  14   5        2.83       14.48     15.35 o
  -4  14   5        8.65       12.32     11.69 o
  -3  14   5        4.87       14.94     13.40 o
  -2  14   5        0.05        2.56     14.41 o
  -1  14   5        1.53       18.80     12.16 o
   0  14   5       13.82       12.23     16.90 o
   1  14   5        4.91       12.24     20.49 o
 -16   0   6       27.65       27.33     22.22 o
 -15   0   6       74.00       86.46     26.48 o
 -14   0   6      161.83      152.13     21.43 o
 -13   0   6      278.61      263.07     32.67 o
 -12   0   6       27.43       70.09     25.97 o
 -11   0   6       47.80       35.42     26.02 o
 -10   0   6      399.35      382.39     26.60 o
  -9   0   6     1371.83     1313.35     80.09 o
  -8   0   6     2967.63     3040.66    263.89 o
  -7   0   6     3657.42     3264.05     87.00 o
  -6   0   6     2532.38     2897.72    120.08 o
  -5   0   6     1693.94     2287.98    211.23 o
  -4   0   6    26170.98    22833.40   1493.68 o
  -3   0   6     4432.57     4775.87    214.87 o
  -2   0   6    10386.02    10067.61    234.74 o
  -1   0   6      130.87      125.29     22.66 o
   0   0   6       34.84       38.30     20.70 o
   1   0   6     1457.10     1707.22     29.04 o
   2   0   6      508.04      373.84     21.49 o
   3   0   6       13.92       18.52     20.70 o
   4   0   6        3.50       -3.10     22.47 o
   5   0   6       67.68      110.44     24.58 o
   6   0   6      162.66      115.37     23.45 o
   7   0   6      105.05       81.17     23.52 o
   8   0   6        1.83        6.51     24.27 o
   9   0   6        1.21       29.05     29.37 o
  10   0   6       14.60       22.87     25.15 o
 -16   1   6        0.72       14.18     16.91 o
 -15   1   6        0.10        5.83     17.08 o
 -14   1   6        0.36       -3.08     13.99 o
 -13   1   6       62.21       73.22     18.08 o
 -12   1   6       68.88      104.28     14.43 o
 -11   1   6       87.77       72.13     17.11 o
 -10   1   6      249.68      254.24     17.56 o
  -9   1   6      322.60      304.59     18.14 o
  -8   1   6     1515.14     1573.95     35.98 o
  -7   1   6      209.11      264.32     17.86 o
  -6   1   6     5095.97     4861.00    163.56 o
  -5   1   6     1094.20     1303.61     33.44 o
  -4   1   6      335.03      297.24     17.25 o
  -3   1   6     2025.52     1819.59     31.03 o
  -2   1   6      818.59     1017.16     18.40 o
  -1   1   6     2795.68     2669.11     58.76 o
   0   1   6     1077.13     1006.73     19.04 o
   1   1   6     5666.31     5782.83     39.75 o
   2   1   6      304.66      340.68     15.96 o
   3   1   6     1347.54     1274.02     20.66 o
   4   1   6      672.30      751.15     19.54 o
   5   1   6      650.85      631.28     18.10 o
   6   1   6      265.28      269.95     16.63 o
   7   1   6       43.15       42.11     16.15 o
   8   1   6       31.92       51.53     17.74 o
   9   1   6        4.74        5.44     19.16 o
  10   1   6       13.96       18.81     19.01 o
 -16   2   6        1.17       34.02     16.47 o
 -15   2   6        2.08       -0.57     16.21 o
 -14   2   6        3.01       -0.13     18.00 o
 -13   2   6        5.75        3.67     14.64 o
 -12   2   6       10.74       22.22     14.63 o
 -11   2   6       92.12       85.94     17.79 o
 -10   2   6      133.34      134.67     16.35 o
  -9   2   6      495.26      575.76     21.10 o
  -8   2   6        0.17       22.59     15.30 o
  -7   2   6        7.99       15.59     15.13 o
  -6   2   6      229.21      226.29     14.88 o
  -5   2   6      820.60      846.77     23.00 o
  -4   2   6     1568.30     1273.15     35.27 o
  -3   2   6      848.00      873.56     19.86 o
  -2   2   6      454.98      518.06     16.25 o
  -1   2   6      936.84      894.95     18.06 o
   0   2   6        7.59       30.32     14.53 o
   1   2   6      398.16      403.89     17.49 o
   2   2   6       67.56       53.16     17.45 o
   3   2   6       36.89       42.15     14.40 o
   4   2   6       18.57       11.40     17.22 o
   5   2   6      221.30      224.40     15.32 o
   6   2   6        5.44       22.47     14.64 o
   7   2   6       11.43       15.99     18.05 o
   8   2   6       20.15       33.35     17.95 o
   9   2   6        0.07       22.17     18.78 o
  10   2   6        0.76       10.83     19.84 o
 -16   3   6        0.01       20.44     18.48 o
 -15   3   6        0.16       -5.20     16.24 o
 -14   3   6        2.28        9.62     15.31 o
 -13   3   6       16.13        6.69     15.31 o
 -11   3   6        6.63       10.93     14.41 o
 -10   3   6       70.48       90.70     17.57 o
  -9   3   6      477.37      447.28     16.86 o
  -8   3   6       65.64       82.99     13.97 o
  -7   3   6      375.86      362.95     13.83 o
  -6   3   6      299.98      339.68     15.14 o
  -5   3   6      233.94      184.56     13.78 o
  -4   3   6     1418.16     1488.27     21.99 o
  -3   3   6     1554.25     1755.38     17.73 o
  -2   3   6     4132.68     4436.52     61.96 o
  -1   3   6     7578.30     7790.86    155.72 o
   0   3   6     2203.32     2294.98     44.35 o
   1   3   6     1362.55     1392.83     41.70 o
   2   3   6      844.90      771.29     23.05 o
   3   3   6      110.42      123.32     16.61 o
   4   3   6      312.26      223.67     17.34 o
   5   3   6      867.30      816.40     24.02 o
   6   3   6       58.38       55.48     22.03 o
   7   3   6       26.11       18.71     27.79 o
   8   3   6       15.32       19.96     18.94 o
   9   3   6        6.69        2.53     23.37 o
  10   3   6        4.86        0.13     24.66 o
 -16   4   6       12.82        0.62     16.97 o
 -15   4   6        1.85        9.07     16.76 o
 -14   4   6       17.42        8.77     15.81 o
 -13   4   6       97.34       77.71     22.46 o
 -12   4   6      148.18      184.13     18.24 o
 -11   4   6      265.36      249.10     17.63 o
 -10   4   6      259.96      257.84     16.11 o
  -9   4   6      870.24      875.76     27.65 o
  -8   4   6     1060.97      967.45     30.61 o
  -7   4   6     2733.07     3000.96     48.28 o
  -6   4   6     2550.79     2579.69     20.82 o
  -5   4   6     1316.72     1214.62     18.27 o
  -4   4   6     1076.49     1154.89     17.69 o
  -3   4   6      574.06      617.77     15.88 o
  -2   4   6     2872.72     3398.52     38.38 o
  -1   4   6     1162.93     1239.94     19.91 o
   0   4   6      853.66      812.49     45.71 o
   1   4   6      289.74      248.21     16.89 o
   2   4   6        9.19        1.72     14.20 o
   3   4   6        2.65       -1.47     20.21 o
   4   4   6      122.19      106.28     17.42 o
   5   4   6        2.86      -12.53     15.10 o
   6   4   6        3.18        8.55     21.69 o
   7   4   6        4.74       11.15     18.81 o
   8   4   6       35.84       27.94     18.43 o
   9   4   6        8.76       18.89     23.66 o
  10   4   6        0.67       -4.73     20.70 o
 -15   5   6        1.01        5.66     24.55 o
 -14   5   6        2.97       31.91     18.02 o
 -13   5   6       13.00       11.80     15.96 o
 -11   5   6       13.41       10.82     15.42 o
 -10   5   6      337.91      401.31     17.54 o
  -9   5   6       25.66       29.71     13.32 o
  -8   5   6      187.18      225.02     15.11 o
  -7   5   6      337.54      319.30     16.89 o
  -6   5   6      908.43      868.82     20.79 o
  -5   5   6      911.85      925.60     29.90 o
  -4   5   6     2767.17     2680.01     39.03 o
  -3   5   6      651.05      556.27     15.73 o
  -2   5   6      166.63      165.69     11.90 o
  -1   5   6     1047.10      927.30     40.22 o
   0   5   6     3063.64     2914.27     74.46 o
   1   5   6     2360.80     2379.45     30.75 o
   2   5   6      688.23      741.38     19.14 o
   3   5   6     1180.68     1141.27     24.12 o
   4   5   6      119.73      156.05     16.70 o
   5   5   6       58.04       54.63     17.15 o
   6   5   6      176.57      217.31     18.56 o
   7   5   6       62.99       56.71     16.58 o
   8   5   6        7.80       26.31     19.20 o
   9   5   6       11.75        1.68     42.05 o
  10   5   6        2.80       32.66     20.34 o
 -15   6   6        3.32        6.75     16.72 o
 -14   6   6       20.63       13.84     18.25 o
 -13   6   6       11.04       31.26     16.10 o
 -12   6   6        0.08       22.69     14.30 o
 -11   6   6        8.66       11.09     11.73 o
 -10   6   6       60.73       59.00     13.68 o
  -9   6   6        0.74       -7.00     13.27 o
  -8   6   6       17.75       22.52     15.98 o
  -7   6   6        2.28       20.31     14.47 o
  -6   6   6        0.95       21.34     14.27 o
  -5   6   6      295.53      304.16     16.74 o
  -4   6   6      851.30      827.62     13.96 o
  -3   6   6      141.58      152.64     13.79 o
  -2   6   6        8.11       23.22     14.68 o
  -1   6   6      186.03      235.82     15.47 o
   0   6   6       82.48       67.69     13.19 o
   1   6   6       18.01       17.32     22.03 o
   2   6   6      244.92      249.01     17.51 o
   3   6   6       10.95        5.17     33.51 o
   4   6   6       48.54       51.93     20.25 o
   5   6   6        7.30       11.19     20.92 o
   6   6   6        0.76       29.08     42.59 o
   7   6   6        2.19      -11.82     15.79 o
   8   6   6        3.23       12.36     23.21 o
   9   6   6        0.94        8.67     31.37 o
 -15   7   6        6.08       15.38     16.73 o
 -14   7   6       13.44        2.33     16.25 o
 -13   7   6        0.19        8.47     17.45 o
 -12   7   6       10.44       33.52     13.92 o
 -11   7   6      146.39      136.44     18.51 o
 -10   7   6       84.77       78.10     12.35 o
  -9   7   6       58.52       91.36     21.66 o
  -8   7   6        7.12       23.62     16.05 o
  -7   7   6       50.95       57.48     14.24 o
  -6   7   6        6.78       39.72     13.16 o
  -5   7   6      641.34      568.20     20.58 o
  -4   7   6      741.69      871.23     19.13 o
  -3   7   6      570.71      642.64     23.62 o
  -2   7   6      640.28      630.81     16.96 o
  -1   7   6     1513.79     1446.64     19.56 o
   0   7   6      673.24      719.10     17.44 o
   1   7   6      510.65      447.13     16.15 o
   2   7   6      214.28      221.11     41.16 o
   3   7   6        4.82        4.51     22.02 o
   4   7   6       35.90       14.11     18.19 o
   5   7   6      157.78      116.78     17.75 o
   6   7   6       41.62       25.32     18.03 o
   7   7   6       50.01       45.83     17.96 o
   8   7   6       27.26       47.64     24.16 o
   9   7   6        1.38        4.20     20.79 o
 -14   8   6        7.99       13.57     15.25 o
 -13   8   6        2.26        3.12     16.27 o
 -12   8   6       31.36       37.27     17.10 o
 -11   8   6       49.09       54.86     13.42 o
 -10   8   6       88.67       92.86     21.94 o
  -9   8   6      387.35      389.89     21.84 o
  -8   8   6      691.62      677.13     32.29 o
  -7   8   6      237.70      232.86     14.79 o
  -6   8   6      342.24      437.47     18.67 o
  -5   8   6      288.08      285.13     15.97 o
  -4   8   6      176.05      234.99     15.82 o
  -3   8   6      117.88      121.87     18.02 o
  -2   8   6       83.53      106.95     12.15 o
  -1   8   6       85.00      107.40     14.85 o
   0   8   6      185.10      171.45     15.63 o
   1   8   6      276.40      261.15     14.73 o
   2   8   6      204.30      166.30     18.60 o
   3   8   6       56.78       60.09     20.01 o
   4   8   6      104.13      110.40     17.34 o
   5   8   6       60.97       56.39     17.15 o
   6   8   6        5.71       -2.10     17.55 o
   7   8   6        0.07      -12.31     22.42 o
   8   8   6        5.82       -4.86     20.23 o
 -13   9   6        1.19        2.24     22.40 o
 -12   9   6        0.97       23.15     15.45 o
 -11   9   6        2.83       -6.07     13.41 o
 -10   9   6       62.29      107.28     17.51 o
  -9   9   6       90.30       99.81     13.92 o
  -8   9   6      115.32      119.92     13.68 o
  -7   9   6      106.17      114.51     16.27 o
  -6   9   6       30.53       20.66     13.51 o
  -5   9   6      185.81      200.50     15.72 o
  -4   9   6      399.15      379.91     16.37 o
  -3   9   6      543.90      487.59     27.63 o
  -2   9   6      628.87      574.60     21.19 o
  -1   9   6      668.84      662.02     19.60 o
   0   9   6      523.47      484.00     14.32 o
   1   9   6      323.58      347.16     14.72 o
   2   9   6      129.00      137.45     17.70 o
   3   9   6      136.40      154.73     16.96 o
   4   9   6       60.41      111.98     21.14 o
   5   9   6       38.96       45.33     17.94 o
   6   9   6       29.96       31.44     15.83 o
   7   9   6        9.28       17.25     19.50 o
 -12  10   6        5.93       -4.11     15.64 o
 -11  10   6        3.65        4.62     14.00 o
 -10  10   6        1.38        3.23     13.62 o
  -9  10   6        3.94       -2.56     13.45 o
  -8  10   6        4.85       10.47     16.89 o
  -7  10   6        1.74        6.18     13.99 o
  -6  10   6        0.30       -1.94     15.62 o
  -5  10   6        2.01       16.97     12.03 o
  -4  10   6        3.21      -11.49     11.49 o
  -3  10   6        9.03       30.21     14.00 o
  -2  10   6        1.63        2.92     13.96 o
  -1  10   6        1.67        4.88     12.40 o
   0  10   6        5.80        2.56     13.46 o
   1  10   6        8.57        4.53     15.55 o
   2  10   6        2.54        3.26     12.45 o
   3  10   6        2.86       -2.45     29.72 o
   4  10   6        4.70       48.02     28.60 o
   5  10   6        2.06       -0.85     15.91 o
   6  10   6        0.13      -20.92     22.98 o
   7  10   6        4.26       20.67     26.68 o
 -11  11   6        2.68       37.27     20.66 o
 -10  11   6        4.25       38.89     19.97 o
  -9  11   6       23.33        7.60     12.10 o
  -8  11   6       44.43       41.78     23.20 o
  -7  11   6        9.05       13.52     14.35 o
  -6  11   6        0.65       21.85     22.50 o
  -5  11   6       12.70       18.58     12.26 o
  -4  11   6       29.90       27.07     11.24 o
  -3  11   6      106.83      106.81     13.69 o
  -2  11   6      145.26      126.28     12.22 o
  -1  11   6      100.61       78.12     13.87 o
   0  11   6       40.85       45.77     14.26 o
   1  11   6       10.39       14.83     13.96 o
   2  11   6        0.90       16.23     16.71 o
   3  11   6       14.41       15.25     14.34 o
   4  11   6       23.49       21.05     21.69 o
   5  11   6       18.05       26.66     16.15 o
   6  11   6       11.21       21.99     24.27 o
 -10  12   6       11.10       36.27     15.07 o
  -9  12   6       15.04       23.02     15.22 o
  -8  12   6       55.20       50.82     16.37 o
  -7  12   6       49.27       36.18     12.75 o
  -6  12   6      103.02      124.06     14.60 o
  -5  12   6       24.19       21.98     12.85 o
  -4  12   6       29.26       47.07     15.02 o
  -3  12   6       18.45       26.81     12.96 o
  -2  12   6       31.57       36.13     11.53 o
  -1  12   6       26.83       44.16     15.72 o
   0  12   6       33.97       45.53     15.64 o
   1  12   6       12.65       19.78     16.06 o
   2  12   6        1.82       11.24     17.41 o
   3  12   6        0.44       25.23     19.03 o
   4  12   6        8.59       25.40     18.36 o
  -8  13   6        4.54       15.31     15.01 o
  -7  13   6        6.53       27.68     16.28 o
  -6  13   6       44.10       32.96     21.29 o
  -5  13   6       98.61      128.80     28.86 o
  -4  13   6       42.99       54.16     13.64 o
  -3  13   6       31.97       48.38     12.87 o
  -2  13   6       30.55       44.69     14.10 o
  -1  13   6       47.19       56.64     13.42 o
   0  13   6       46.67       39.15     14.55 o
   1  13   6       52.40       55.91     14.54 o
   2  13   6       10.79        2.91     15.96 o
   3  13   6        3.64      -15.86     19.45 o
  -6  14   6        2.00        1.05     15.07 o
  -5  14   6        2.92       38.66     14.82 o
  -4  14   6        1.04       18.63     14.36 o
  -3  14   6        2.24       17.29     15.11 o
  -2  14   6        1.93       -6.47     14.53 o
  -1  14   6        0.31       21.73     14.57 o
   0  14   6        3.95        2.93     14.78 o
 -17   1   7        0.03        8.35     17.15 o
 -16   1   7        5.92       12.11     16.59 o
 -15   1   7       15.60       13.75     14.02 o
 -14   1   7        2.90        9.44     14.79 o
 -13   1   7       50.07       51.33     16.24 o
 -12   1   7        1.53        7.90     14.14 o
 -11   1   7        5.68       22.03     16.24 o
 -10   1   7      113.51      160.31     14.23 o
  -9   1   7      287.49      286.34     18.63 o
  -8   1   7      448.12      506.02     16.70 o
  -7   1   7        6.33       14.04     15.08 o
  -6   1   7     1309.85     1103.18     59.31 o
  -5   1   7       27.09       49.52     15.43 o
  -4   1   7     3165.80     3502.03    106.74 o
  -3   1   7     2303.72     2703.85     79.28 o
  -2   1   7      108.57       99.11     13.22 o
  -1   1   7     3590.63     3810.96     37.17 o
   0   1   7      709.87      679.76     16.79 o
   1   1   7     1008.41     1015.20     17.97 o
   2   1   7     1219.67     1285.66     30.83 o
   3   1   7      811.11      760.86     19.37 o
   4   1   7       43.73       46.35     15.79 o
   5   1   7      254.52      229.04     18.16 o
   6   1   7      122.35      118.71     17.87 o
   7   1   7       55.15       60.33     18.09 o
   8   1   7       47.98       46.25     16.97 o
   9   1   7        6.67       14.25     19.30 o
  10   1   7        0.76        4.45     19.89 o
 -17   2   7        0.78        8.35     27.17 o
 -16   2   7       15.21       23.86     16.43 o
 -15   2   7       49.18       53.07     16.57 o
 -14   2   7       29.02       44.01     16.44 o
 -13   2   7       59.91       50.41     15.78 o
 -12   2   7      271.21      236.35     15.40 o
 -11   2   7      397.65      394.27     17.13 o
 -10   2   7     1267.56     1280.80     44.64 o
  -9   2   7      961.30      930.13     21.27 o
  -8   2   7      631.85      550.88     16.39 o
  -7   2   7     1122.86     1290.87     29.02 o
  -6   2   7     4391.94     4205.54    129.15 o
  -5   2   7     6320.15     6196.82    202.37 o
  -4   2   7     1765.20     1991.70     59.08 o
  -3   2   7     2158.23     2093.38     37.46 o
  -2   2   7       39.70       49.40     16.04 o
  -1   2   7     2310.85     2272.57     23.20 o
   0   2   7      912.70      836.91     17.24 o
   1   2   7     1882.77     1948.61     24.32 o
   2   2   7      271.43      267.43     17.69 o
   3   2   7       18.18       21.02     14.92 o
   4   2   7       47.43       50.53     15.27 o
   5   2   7       55.45       57.48     17.39 o
   6   2   7       51.28       49.25     16.38 o
   7   2   7        9.37       24.24     18.39 o
   8   2   7        1.62       17.48     19.50 o
   9   2   7        1.55        2.97     20.20 o
  10   2   7        1.26       -1.33     21.98 o
 -16   3   7        2.54       12.20     16.19 o
 -15   3   7        6.99       19.95     14.71 o
 -14   3   7        1.04       13.99     15.78 o
 -13   3   7       12.49        8.82     22.96 o
 -12   3   7       87.73      103.00     13.66 o
 -11   3   7       18.22       49.80     17.60 o
 -10   3   7       49.78       75.46     14.65 o
  -9   3   7       25.14       29.59     15.94 o
  -8   3   7      306.97      273.23     16.30 o
  -7   3   7      234.42      224.41     14.37 o
  -6   3   7     2940.18     3218.40     85.98 o
  -4   3   7     2278.41     2616.62     36.12 o
  -3   3   7     1492.92     1350.00     18.06 o
  -2   3   7      556.35      578.12     15.86 o
  -1   3   7     1945.56     2035.53     29.37 o
   0   3   7      799.00     1006.16     18.76 o
   1   3   7      908.63      728.82     50.19 o
   2   3   7      415.93      421.13     21.43 o
   3   3   7     1214.15     1126.31     36.71 o
   4   3   7      573.91      540.65     44.38 o
   5   3   7      262.56      270.15     21.48 o
   6   3   7       67.07       74.16     21.62 o
   7   3   7        1.88        1.07     22.56 o
   8   3   7        7.02       29.52     23.79 o
   9   3   7        6.48       14.34     20.18 o
 -16   4   7       11.55        9.94     15.13 o
 -15   4   7        0.02        7.49     17.88 o
 -14   4   7        3.69       28.66     14.73 o
 -13   4   7        0.02        8.32     15.99 o
 -12   4   7        3.90       11.90     16.18 o
 -11   4   7        6.33       13.33     16.94 o
 -10   4   7       22.14        6.75     15.05 o
  -9   4   7      105.09       97.05     17.13 o
  -8   4   7        5.03       24.73     16.84 o
  -7   4   7      246.72      285.01     17.05 o
  -6   4   7      180.74      223.01     16.82 o
  -5   4   7       95.23      112.20     14.23 o
  -4   4   7     1046.67      861.58     15.54 o
  -3   4   7     2212.08     2363.17     23.71 o
  -2   4   7      212.77      210.99     16.15 o
  -1   4   7      184.59      183.03     14.37 o
   0   4   7       56.71       54.50     17.21 o
   1   4   7      445.76      455.15     18.16 o
   2   4   7      518.60      525.43     18.17 o
   3   4   7      242.59      273.20     17.54 o
   4   4   7       28.35       48.29     17.16 o
   5   4   7        2.17        4.16     17.78 o
   6   4   7       30.14       58.48     21.97 o
   7   4   7        3.06       14.12     30.96 o
   8   4   7        3.44       13.53     18.21 o
   9   4   7        0.61       29.39     23.77 o
 -16   5   7        0.38       -7.05     18.96 o
 -15   5   7       13.48        4.08     18.24 o
 -14   5   7       35.38       26.70     15.84 o
 -13   5   7       31.12       32.52     15.66 o
 -12   5   7        0.45       13.19     15.53 o
 -11   5   7        0.02       16.99     15.26 o
 -10   5   7       53.50       48.26     15.09 o
  -9   5   7        9.48       20.36     12.46 o
  -8   5   7        8.06       26.59     13.87 o
  -7   5   7       10.47       17.47     13.55 o
  -6   5   7      142.04      138.55     14.69 o
  -5   5   7       22.69       40.31     14.08 o
  -4   5   7      422.90      412.92     15.58 o
  -3   5   7     1293.26     1278.00     17.38 o
  -2   5   7      266.63      289.06     14.96 o
  -1   5   7     1493.88     1663.05     40.31 o
   0   5   7      350.49      348.35     17.62 o
   1   5   7      274.92      239.29     21.47 o
   2   5   7       89.29       71.71     21.08 o
   3   5   7      450.85      437.89     20.82 o
   4   5   7       11.17       -1.19     19.85 o
   5   5   7       91.46       76.13     18.12 o
   6   5   7       19.63       36.77     17.25 o
   7   5   7       38.73       55.11     18.33 o
   8   5   7       15.23       54.04     23.24 o
   9   5   7       20.65        0.41     20.27 o
 -15   6   7       57.34       47.59     16.86 o
 -14   6   7       86.81       83.15     14.95 o
 -13   6   7       41.92       45.28     13.13 o
 -12   6   7       11.01       32.17     15.33 o
 -11   6   7       93.19      101.04     14.13 o
 -10   6   7      394.44      422.29     14.58 o
  -9   6   7      346.82      365.23     21.67 o
  -8   6   7     1408.14     1549.22     60.27 o
  -7   6   7      980.01      862.61     27.42 o
  -6   6   7      624.37      634.83     17.51 o
  -5   6   7      965.44     1033.48     16.98 o
  -4   6   7     2695.80     2730.38     51.41 o
  -3   6   7      865.38      920.88     22.49 o
  -2   6   7     1566.63     1525.36     36.73 o
  -1   6   7     1538.68     1559.17     40.93 o
   0   6   7      444.74      444.36     17.93 o
   1   6   7      163.11      183.77     20.44 o
   2   6   7      540.36      505.30     24.73 o
   3   6   7      115.05      132.86     17.24 o
   4   6   7       27.67       19.28     16.59 o
   5   6   7       15.74       38.18     17.71 o
   6   6   7       18.26       13.41     21.62 o
   7   6   7        9.29       27.38     22.98 o
   8   6   7        0.21       11.24     22.88 o
   9   6   7        4.22       45.14     25.09 o
 -15   7   7        1.65        8.27     15.33 o
 -14   7   7        0.56        9.72     14.91 o
 -13   7   7        0.30       13.02     20.19 o
 -12   7   7        0.08       19.00     20.08 o
 -11   7   7       17.85       18.13     14.72 o
 -10   7   7        6.16       18.39     16.63 o
  -9   7   7       28.90       61.22     13.62 o
  -8   7   7      367.69      352.16     22.08 o
  -7   7   7      176.24      146.36     15.61 o
  -6   7   7     1272.64     1110.01     39.00 o
  -5   7   7      207.05      213.86     14.51 o
  -4   7   7      250.79      204.83     19.87 o
  -3   7   7      344.73      318.80     12.40 o
  -2   7   7      886.74      828.74     14.16 o
  -1   7   7      805.09      820.89     22.03 o
   0   7   7      283.09      273.30     14.79 o
   1   7   7      812.32      815.69     24.12 o
   2   7   7        6.67       19.29     14.37 o
   3   7   7      204.30      193.84     17.64 o
   4   7   7       98.15      116.54     17.16 o
   5   7   7       71.85       43.35     27.57 o
   6   7   7       27.13       57.46     21.36 o
   7   7   7       67.14      108.27     22.81 o
   8   7   7       16.56       38.24     20.28 o
 -14   8   7        0.18       17.77     18.55 o
 -13   8   7       18.64       -3.13     17.41 o
 -12   8   7       35.30       30.91     25.79 o
 -11   8   7       38.31       43.64     16.66 o
 -10   8   7        5.71        1.42     12.03 o
  -9   8   7       20.36       20.54     19.92 o
  -8   8   7      190.07      187.21     11.85 o
  -7   8   7      121.40      152.66     13.32 o
  -6   8   7       16.38        7.58     13.09 o
  -5   8   7       14.59       28.30     12.60 o
  -4   8   7       21.39       36.09     13.67 o
  -3   8   7       36.52       52.92     15.57 o
  -2   8   7       18.97        8.58     12.61 o
  -1   8   7       25.55       33.77     12.04 o
   0   8   7       77.89       92.41     15.53 o
   1   8   7        2.72        9.43     13.09 o
   2   8   7       58.86       34.49     16.44 o
   3   8   7       30.24       18.49     14.34 o
   4   8   7       14.69       16.54     17.13 o
   5   8   7        1.19       25.86     29.85 o
   6   8   7        1.75        7.40     17.80 o
   7   8   7        4.97       17.85     20.10 o
 -14   9   7        1.66       -2.70     26.78 o
 -13   9   7        1.73       37.54     15.91 o
 -12   9   7        5.97       15.36     15.61 o
 -11   9   7        1.49       14.07     16.49 o
 -10   9   7       22.96       27.65     14.89 o
  -9   9   7       16.23       34.16     19.76 o
  -8   9   7        0.26       -4.48     13.19 o
  -7   9   7      130.01      135.85     16.42 o
  -6   9   7       62.44       70.12     13.00 o
  -5   9   7       25.92       43.42     14.09 o
  -4   9   7       28.17       14.56     15.22 o
  -3   9   7       48.71       45.08     14.83 o
  -2   9   7       36.30       40.25     13.36 o
  -1   9   7      383.31      342.01     14.18 o
   0   9   7      426.10      435.62     15.02 o
   1   9   7       86.67       90.85     12.87 o
   2   9   7       48.42       32.88     14.34 o
   3   9   7       22.33       50.93     17.34 o
   4   9   7        1.80        7.70     19.68 o
   5   9   7        1.44      -11.27     17.94 o
   6   9   7       17.97       11.68     19.03 o
   7   9   7       11.40       29.54     31.86 o
 -13  10   7        2.47       -5.27     15.97 o
 -12  10   7       14.60      -12.48     15.67 o
 -11  10   7       25.63       41.03     13.94 o
 -10  10   7      107.50      119.34     13.80 o
  -8  10   7      237.12      260.35     13.73 o
  -7  10   7      351.49      341.17     14.24 o
  -6  10   7      630.36      638.91     34.84 o
  -5  10   7      502.34      494.96     21.07 o
  -4  10   7      305.43      344.33     30.44 o
  -3  10   7       62.26       73.61     13.31 o
  -2  10   7       11.58       28.50     12.36 o
  -1  10   7      104.42      110.59     18.38 o
   0  10   7      242.83      251.38     15.74 o
   1  10   7      219.68      181.19     13.38 o
   2  10   7       91.49       78.24     16.69 o
   3  10   7       27.79       14.24     20.35 o
   4  10   7        0.92       19.03     18.22 o
   5  10   7        0.07        8.09     18.28 o
   6  10   7        1.13      -25.24     25.24 o
 -12  11   7        3.51       23.28     39.94 o
 -11  11   7        4.43       40.20     20.83 o
 -10  11   7        3.90       14.25     16.56 o
  -9  11   7        3.39       -2.13     17.00 o
  -8  11   7       38.80       31.57     15.00 o
  -7  11   7       16.84        3.54     15.32 o
  -6  11   7       32.33       31.01     13.07 o
  -5  11   7       65.30       64.97     12.70 o
  -4  11   7        6.44       17.84     12.99 o
  -3  11   7       54.20       42.02     14.28 o
  -2  11   7      158.92      136.32     18.32 o
  -1  11   7      152.47      160.61     16.03 o
   0  11   7       45.05       27.46     15.67 o
   1  11   7      132.73      143.91     14.84 o
   2  11   7       42.34       52.64     18.79 o
   3  11   7       32.68       58.03     15.41 o
   4  11   7       18.18       13.44     33.43 o
   5  11   7        6.51       -9.59     17.10 o
 -10  12   7        5.13       28.78     17.11 o
  -9  12   7        4.61       35.11     15.13 o
  -8  12   7        1.43        8.96     14.58 o
  -7  12   7        0.05      -13.16     13.16 o
  -6  12   7        0.28       22.33     12.12 o
  -5  12   7        6.86        5.60     15.40 o
  -4  12   7        0.61       -0.03     13.17 o
  -3  12   7       21.61       17.35     13.40 o
  -2  12   7        3.01        3.27     15.62 o
  -1  12   7        0.12       -8.17     14.05 o
   0  12   7        4.98        7.10     13.25 o
   1  12   7        2.98       -3.37     13.20 o
   2  12   7        4.57       31.45     15.37 o
   3  12   7        0.03      -16.16     22.09 o
  -9  13   7        0.56       15.40     35.25 o
  -8  13   7        0.01       21.42     14.69 o
  -7  13   7        0.73        9.26     16.21 o
  -6  13   7        1.41       -7.01     14.96 o
  -5  13   7        0.07       11.78     14.87 o
  -4  13   7        1.18       14.35     12.86 o
  -3  13   7        1.33        6.30     13.71 o
  -2  13   7        9.70       14.62     13.09 o
  -1  13   7        6.58       15.46     14.53 o
   0  13   7       16.15        1.98     17.53 o
   1  13   7       19.68       19.06     17.02 o
   2  13   7       10.87        7.86     16.22 o
  -6  14   7       32.39       27.49     36.33 o
  -5  14   7       10.78       31.42     13.60 o
  -4  14   7       13.61        1.21     14.29 o
  -3  14   7       33.20       30.39     14.57 o
  -2  14   7       20.99       31.91     14.91 o
  -1  14   7        1.30        1.93     20.13 o
 -17   0   8        5.43       11.59     21.86 o
 -16   0   8        1.04      -18.04     26.22 o
 -15   0   8        4.68       -3.47     25.40 o
 -14   0   8       74.75       86.05     36.28 o
 -13   0   8      523.46      545.38     52.84 o
 -12   0   8     1371.76     1374.63     46.50 o
 -11   0   8      410.07      415.14     26.79 o
 -10   0   8      456.12      438.11     22.74 o
  -9   0   8     1449.34     1490.93     58.18 o
  -8   0   8     2907.00     3085.64    236.15 o
  -7   0   8    10694.67    10164.42    592.16 o
  -6   0   8    12420.76    12510.61    940.26 o
  -5   0   8     2256.25     2377.25    189.30 o
  -4   0   8      963.34      954.20     28.90 o
  -3   0   8     3754.04     3868.87     61.06 o
  -2   0   8    11045.44    11471.68     77.76 o
  -1   0   8    10471.71    10311.44     50.72 o
   0   0   8     3112.15     3246.47     33.53 o
   1   0   8     1783.20     1884.85     70.25 o
   2   0   8      276.40      218.32     22.45 o
   3   0   8      591.68      578.31     23.51 o
   4   0   8      338.45      297.39     30.53 o
   5   0   8      148.27      147.76     23.96 o
   6   0   8        6.77       18.13     23.00 o
   7   0   8        1.14       -5.49     25.95 o
   8   0   8        2.25       -8.40     31.08 o
   9   0   8        7.25       11.52     25.98 o
 -17   1   8        2.08        8.09     17.40 o
 -16   1   8        0.06       31.75     16.43 o
 -15   1   8        3.36        0.78     14.99 o
 -14   1   8        3.45       16.22     13.42 o
 -13   1   8        6.10       22.08     16.53 o
 -12   1   8       10.55       -8.98     14.64 o
 -11   1   8       67.21       52.06     16.48 o
 -10   1   8       23.01       19.77     16.46 o
  -9   1   8        1.23       18.13     15.37 o
  -8   1   8      172.00      171.54     15.29 o
  -7   1   8        3.04       18.03     13.72 o
  -6   1   8      234.31      241.36     13.61 o
  -5   1   8       28.40       44.30     13.04 o
  -4   1   8     1016.35      839.46     37.04 o
  -3   1   8     2119.59     1941.32     38.17 o
  -2   1   8     1040.17     1150.94     18.82 o
  -1   1   8     1743.62     1771.34     19.05 o
   0   1   8     1576.01     1556.34     19.46 o
   1   1   8       67.43       98.88     13.49 o
   2   1   8      293.85      295.95     17.41 o
   3   1   8      164.20      184.15     16.40 o
   4   1   8       22.35       21.78     17.40 o
   5   1   8      209.97      225.88     18.41 o
   6   1   8       35.64       65.52     18.71 o
   7   1   8       55.11       64.59     18.22 o
   8   1   8        7.04       18.17     18.91 o
   9   1   8        6.27        2.61     19.94 o
 -16   2   8        5.85       25.26     18.52 o
 -15   2   8        3.32       22.61     16.28 o
 -14   2   8        0.06       -1.00     18.78 o
 -13   2   8       65.67       76.66     18.39 o
 -12   2   8       10.33        7.32     15.92 o
 -11   2   8      242.46      247.55     16.33 o
 -10   2   8      246.86      231.29     15.50 o
  -9   2   8      472.81      505.21     17.88 o
  -8   2   8       70.95       43.06     13.54 o
  -7   2   8      500.64      532.41     28.17 o
  -6   2   8     1160.31     1215.61     39.16 o
  -5   2   8      349.83      265.15     17.45 o
  -4   2   8       10.40       22.91     13.41 o
  -3   2   8      500.49      477.20     18.51 o
  -2   2   8      122.98      144.67     16.37 o
  -1   2   8       11.52       27.26     13.97 o
   0   2   8       16.52       31.97     16.05 o
   1   2   8      145.54      145.97     15.91 o
   2   2   8       21.90       30.36     14.37 o
   3   2   8        9.25       15.98     17.85 o
   4   2   8       34.09       45.91     17.66 o
   5   2   8       19.03       16.40     18.13 o
   6   2   8        0.67       11.81     18.83 o
   7   2   8        4.42       23.29     19.56 o
   8   2   8        0.30        4.60     20.65 o
   9   2   8        0.62      -10.55     34.60 o
 -17   3   8        0.09       -1.07     18.77 o
 -16   3   8        0.73       -3.19     16.00 o
 -15   3   8        0.62       11.24     16.42 o
 -14   3   8        4.22       13.21     22.99 o
 -13   3   8      136.45      127.67     18.22 o
 -12   3   8        1.07       23.77     15.52 o
 -11   3   8       55.97       56.18     16.37 o
 -10   3   8       53.95       65.01     15.88 o
  -9   3   8       56.05       85.93     15.71 o
  -8   3   8      360.19      374.10     19.03 o
  -7   3   8        3.90        8.63     15.10 o
  -5   3   8      212.04      199.95     16.62 o
  -4   3   8      754.70      749.03     16.95 o
  -3   3   8       97.84       87.17     14.18 o
  -2   3   8      106.23       97.44     14.81 o
  -1   3   8     1143.76     1246.33     23.69 o
   0   3   8      487.21      547.69     16.66 o
   1   3   8      443.59      492.56     21.28 o
   2   3   8      146.81      173.21     20.20 o
   3   3   8       52.47       64.12     20.58 o
   4   3   8       57.54       38.05     15.89 o
   5   3   8      171.16      165.74     28.60 o
   6   3   8       67.17       61.94     26.27 o
   7   3   8       21.42       31.61     22.53 o
   8   3   8        8.26        4.43     19.73 o
   9   3   8        0.19      -20.78     20.78 o
 -16   4   8       32.52       50.57     15.10 o
 -15   4   8       63.20       62.21     18.27 o
 -14   4   8       36.12       30.89     16.37 o
 -13   4   8       35.18       23.68     15.92 o
 -12   4   8       71.21       78.74     15.52 o
 -11   4   8      134.68      143.09     18.16 o
 -10   4   8     1263.63     1221.61     45.29 o
  -9   4   8     1052.33     1048.97     22.16 o
  -8   4   8     2606.46     2571.76     55.73 o
  -7   4   8     3074.38     3158.19     53.97 o
  -6   4   8     3461.76     3429.60     32.20 o
  -5   4   8     1353.22     1547.36     25.05 o
  -4   4   8     5741.68     5765.33     70.69 o
  -3   4   8     4360.24     4320.38     61.43 o
  -2   4   8     3038.56     2935.82     75.76 o
  -1   4   8     2377.74     2422.49     56.35 o
   0   4   8      872.10      942.74     20.50 o
   1   4   8      860.77      764.06     83.75 o
   2   4   8      372.01      316.55     16.89 o
   3   4   8      704.77      626.53     19.06 o
   4   4   8       31.04       15.71     17.62 o
   5   4   8       41.57       45.22     21.07 o
   6   4   8        2.67       11.55     16.29 o
   7   4   8       24.80       31.21     19.68 o
   8   4   8        6.91       15.14     20.35 o
   9   4   8        1.49        0.01     25.49 o
 -16   5   8        0.08       43.58     16.98 o
 -15   5   8        2.47        8.39     18.18 o
 -14   5   8        0.56       25.29     15.98 o
 -13   5   8        0.14       35.16     16.28 o
 -12   5   8       19.24       14.79     13.70 o
 -11   5   8       20.99       27.93     13.83 o
 -10   5   8      109.07      106.51     15.25 o
  -9   5   8        8.72       31.41     13.10 o
  -8   5   8       27.07       27.19     14.01 o
  -7   5   8       15.26       13.98     15.03 o
  -6   5   8       16.98       53.36     13.82 o
  -5   5   8      396.67      359.58     12.84 o
  -4   5   8     1140.81     1093.56     17.72 o
  -3   5   8     1190.04     1148.61     20.57 o
  -2   5   8      404.22      414.95     15.05 o
  -1   5   8      242.23      234.70     14.18 o
   0   5   8       58.29       55.82     18.57 o
   1   5   8      303.37      286.90     22.02 o
   2   5   8      465.15      542.74     18.17 o
   3   5   8      306.71      244.54     17.89 o
   4   5   8       95.24      117.50     21.17 o
   5   5   8       39.08       72.19     19.09 o
   6   5   8       11.07       23.95     22.54 o
   7   5   8       28.08       28.91     23.51 o
   8   5   8       16.94       17.12     30.04 o
 -16   6   8       11.26       19.98     15.49 o
 -15   6   8       23.98       10.49     16.56 o
 -14   6   8        3.86        7.26     16.15 o
 -13   6   8        2.37        5.56     16.33 o
 -12   6   8       82.18       82.50     12.82 o
 -11   6   8      236.65      229.69     17.29 o
 -10   6   8       13.23        8.86     16.45 o
  -9   6   8       27.18       63.66     24.28 o
  -8   6   8       52.89       67.60     15.24 o
  -7   6   8        1.04       -2.44     14.48 o
  -6   6   8       48.04       67.83     14.34 o
  -5   6   8      336.72      321.95     13.65 o
  -4   6   8        7.76       36.19     16.40 o
  -3   6   8        1.92       15.29     13.64 o
  -2   6   8      112.11      133.22     16.91 o
  -1   6   8      245.65      220.57     14.12 o
   0   6   8       29.46       36.53     15.43 o
   1   6   8       56.84       82.31     27.71 o
   2   6   8      135.88      146.36     17.12 o
   3   6   8        3.77      -10.80     20.14 o
   4   6   8       35.58       19.78     20.00 o
   5   6   8        7.50       36.14     21.10 o
   6   6   8        0.00       11.37     22.25 o
   7   6   8        0.20        3.77     23.44 o
   8   6   8        0.05        5.74     25.06 o
 -15   7   8        0.80       20.18     16.24 o
 -14   7   8       11.59       27.51     17.91 o
 -13   7   8       97.29       96.42     17.09 o
 -12   7   8       59.15       56.27     13.76 o
 -11   7   8       56.65       45.83     18.09 o
 -10   7   8        6.75        8.76     14.45 o
  -9   7   8      107.50      100.05     15.21 o
  -8   7   8       16.75       35.18     17.70 o
  -7   7   8       31.58       36.57     13.05 o
  -6   7   8        4.53       11.28     13.23 o
  -5   7   8       45.06       77.80     13.16 o
  -4   7   8       95.96      121.00     15.82 o
  -3   7   8       72.83       84.22     13.64 o
  -2   7   8        2.60        8.85     15.77 o
  -1   7   8        1.66       10.89     13.57 o
   0   7   8       98.62       84.50     15.12 o
   1   7   8      334.89      287.32     22.39 o
   2   7   8       37.93       49.38     17.84 o
   4   7   8       35.42       23.41     15.36 o
   5   7   8        0.38       -3.83     17.31 o
   6   7   8        1.95       32.44     22.45 o
   7   7   8        6.71       13.27     18.71 o
 -15   8   8        2.90       22.18     40.02 o
 -14   8   8       11.48       26.12     16.09 o
 -13   8   8       49.58       21.76     14.10 o
 -12   8   8       98.87       86.29     13.88 o
 -11   8   8       75.43      101.28     17.10 o
 -10   8   8       39.84       33.39     14.84 o
  -9   8   8        6.94       -5.93     14.82 o
  -8   8   8      350.62      356.05     19.60 o
  -7   8   8     1008.32      981.64     31.77 o
  -6   8   8     1824.88     1925.60     59.99 o
  -5   8   8      971.79      998.41     24.09 o
  -4   8   8      729.11      841.69     23.97 o
  -3   8   8      283.08      308.08     15.89 o
  -2   8   8      386.57      361.65     15.59 o
  -1   8   8      329.72      356.42     15.34 o
   0   8   8      452.63      423.27     17.70 o
   1   8   8      106.70      145.22     21.36 o
   2   8   8      121.14      125.97     20.19 o
   3   8   8      154.94      172.69     18.98 o
   4   8   8       75.68      102.83     21.72 o
   5   8   8       30.78       -0.56     14.79 o
   6   8   8        1.77       30.64     33.94 o
   7   8   8        0.27       34.50     24.63 o
 -14   9   8        0.01       -5.51     17.86 o
 -13   9   8        0.14       15.18     15.50 o
 -12   9   8        0.09        4.51     12.62 o
 -11   9   8        2.83       21.81     15.34 o
 -10   9   8        2.68       27.35     14.42 o
  -9   9   8       15.10       31.87     16.63 o
  -8   9   8      134.60      111.93     14.64 o
  -7   9   8       58.19       64.27     13.85 o
  -6   9   8       26.39       34.37     14.08 o
  -5   9   8       91.17       68.56     13.33 o
  -4   9   8       66.74       57.23     13.39 o
  -3   9   8       10.40       19.14     11.30 o
  -2   9   8       59.11       61.86     14.91 o
  -1   9   8       91.77       98.16     13.37 o
   0   9   8       77.80       80.52     14.35 o
   1   9   8      239.31      232.25     14.62 o
   2   9   8       96.08       82.53     15.12 o
   3   9   8       43.34       46.75     23.80 o
   4   9   8       13.28       28.83     27.14 o
   5   9   8       12.83       13.41     18.44 o
   6   9   8        9.52       48.89     32.64 o
 -13  10   8        0.80        7.53     14.25 o
 -12  10   8        0.03        1.63     17.44 o
 -11  10   8        1.52      -10.67     14.98 o
 -10  10   8       13.15       31.30     16.72 o
  -9  10   8       38.96       38.76     15.15 o
  -8  10   8       19.72       22.11     14.49 o
  -7  10   8       26.27       52.72     14.00 o
  -6  10   8        0.07        0.88     14.57 o
  -5  10   8       16.50       24.20     15.62 o
  -4  10   8       36.66       29.90     13.35 o
  -3  10   8       32.74       55.51     15.02 o
  -2  10   8       53.04       66.78     12.32 o
  -1  10   8        4.99       16.32     14.52 o
   0  10   8       25.70       34.40     12.83 o
   1  10   8        2.71       21.28     13.47 o
   2  10   8        3.44        2.13     16.81 o
   3  10   8        0.08       -1.44     17.36 o
   4  10   8        5.40       -4.74     22.61 o
   5  10   8        1.80        8.63     17.30 o
 -12  11   8        5.58       -0.27     16.27 o
 -11  11   8        7.06       36.67     14.07 o
 -10  11   8        3.08       -4.93     15.46 o
  -9  11   8        0.13       -0.11     14.78 o
  -8  11   8       15.99       48.34     18.74 o
  -7  11   8        0.68       28.57     22.74 o
  -6  11   8        0.09       13.32     14.23 o
  -5  11   8        2.00       17.21     11.74 o
  -4  11   8       13.95       26.46     16.39 o
  -3  11   8        3.82       23.79     13.47 o
  -2  11   8        0.97        0.98     17.86 o
  -1  11   8       10.24       10.24     13.98 o
   0  11   8       53.11       57.93     14.62 o
   1  11   8       52.00       46.22     13.57 o
   2  11   8        2.33       50.57     21.33 o
   3  11   8        0.10       28.84     15.32 o
   4  11   8        0.29       -0.68     19.16 o
 -10  12   8       17.36       24.82     13.84 o
  -9  12   8       36.05       19.53     13.27 o
  -8  12   8       48.74       44.67     13.13 o
  -7  12   8       27.19       34.65     13.33 o
  -6  12   8       79.31       94.15     15.80 o
  -5  12   8      136.86      165.52     22.63 o
  -4  12   8       72.89       63.67     17.82 o
  -3  12   8       81.96       68.69     18.42 o
  -2  12   8       66.14       81.60     14.33 o
  -1  12   8        9.36       18.85     14.45 o
   0  12   8       25.19        7.42     14.94 o
   1  12   8       34.04       45.08     15.83 o
   2  12   8       57.27       64.54     18.32 o
   3  12   8       28.25       16.74     22.21 o
  -9  13   8        0.86       24.18     34.65 o
  -8  13   8       11.13       13.44     17.82 o
  -7  13   8        0.34        3.84     22.30 o
  -6  13   8        0.32       23.60     15.40 o
  -5  13   8        3.43       14.03     13.93 o
  -4  13   8       19.78       17.12     16.03 o
  -3  13   8       13.57       42.74     14.28 o
  -2  13   8       18.64       26.31     16.43 o
  -1  13   8       12.49       10.44     14.80 o
   0  13   8        6.59        7.86     15.53 o
   1  13   8       17.67       33.42     14.29 o
  -4  14   8        0.56       14.52     12.74 o
  -3  14   8        1.32       13.06     19.86 o
 -17   1   9       18.58       22.03     17.03 o
 -16   1   9        7.41       40.82     13.97 o
 -15   1   9        0.68       32.86     15.67 o
 -14   1   9       15.34       15.84     20.30 o
 -13   1   9      125.31      135.50     14.50 o
 -12   1   9       46.94       21.00     16.14 o
 -11   1   9      100.31       91.31     14.70 o
 -10   1   9      500.98      439.53     17.79 o
  -9   1   9      352.23      361.76     19.91 o
  -8   1   9        3.65       10.36     13.54 o
  -7   1   9        3.83       30.08     14.67 o
  -6   1   9       91.29      117.48     14.21 o
  -5   1   9        5.81       17.41     15.34 o
  -4   1   9      701.72      854.19     21.06 o
  -3   1   9      329.27      312.82     13.26 o
  -2   1   9      105.83      108.22     13.65 o
  -1   1   9      730.28      848.14     17.09 o
   0   1   9      334.34      350.80     16.59 o
   1   1   9       44.84       57.94     15.33 o
   2   1   9       53.78       73.03     15.86 o
   3   1   9       35.14       39.64     17.05 o
   4   1   9        4.41       21.73     17.59 o
   5   1   9       24.55       32.09     16.83 o
   6   1   9       36.54       35.58     18.37 o
   7   1   9       12.62       22.46     18.97 o
   8   1   9        9.18       18.81     20.21 o
 -17   2   9        0.08       24.54     15.58 o
 -16   2   9        0.40       -4.38     15.18 o
 -15   2   9        9.89       47.32     16.39 o
 -14   2   9       20.61       39.36     14.33 o
 -13   2   9      247.18      241.69     13.86 o
 -12   2   9      420.67      408.02     27.07 o
 -11   2   9       97.39      111.60     16.14 o
 -10   2   9      324.20      339.74     16.54 o
  -9   2   9     1016.50      966.76     36.28 o
  -8   2   9     1402.87     1270.36     57.54 o
  -7   2   9     1353.56     1363.30     70.22 o
  -6   2   9     4608.89     4693.52    126.65 o
  -5   2   9     1085.81     1154.80     29.35 o
  -4   2   9    10062.46     9746.97    171.16 o
  -3   2   9     1822.40     1594.95     51.98 o
  -2   2   9     1788.03     1757.34     33.04 o
  -1   2   9     1894.12     1767.97     38.20 o
   0   2   9     1021.97      952.18     20.27 o
   1   2   9     1984.01     1884.71     32.22 o
   2   2   9     2204.79     2270.54     24.20 o
   3   2   9      411.67      371.80     16.92 o
   4   2   9        3.43       22.52     18.23 o
   5   2   9       96.56       90.65     19.45 o
   6   2   9        0.95        6.39     17.08 o
   7   2   9       18.53       35.16     23.63 o
   8   2   9       16.46       11.81     24.84 o
 -17   3   9        0.07       44.49     18.83 o
 -16   3   9        2.98      -17.49     18.39 o
 -15   3   9       29.82       22.82     14.13 o
 -14   3   9       25.67       35.89     15.45 o
 -13   3   9      184.06      165.09     19.20 o
 -12   3   9       10.93       35.08     15.49 o
 -11   3   9       85.84       66.22     12.35 o
 -10   3   9       14.20       26.43     15.75 o
  -9   3   9       60.66       56.36     16.29 o
  -8   3   9      217.51      256.36     15.33 o
  -7   3   9      268.29      274.60     12.94 o
  -6   3   9      474.70      538.26     14.84 o
  -5   3   9       35.53       49.05     11.96 o
  -4   3   9       88.00       56.70     14.29 o
  -3   3   9      281.31      264.76     14.48 o
  -2   3   9      147.84      155.60     13.71 o
  -1   3   9       67.88       73.94     13.03 o
   0   3   9       12.49        7.66     14.47 o
   1   3   9       75.00       85.52     13.59 o
   2   3   9        2.29       14.80     16.68 o
   3   3   9       51.46       72.76     17.15 o
   4   3   9       53.17       65.78     49.86 o
   5   3   9       34.07       46.88     22.08 o
   6   3   9       11.76       22.61     22.66 o
   7   3   9       24.55       29.77     23.11 o
   8   3   9       11.09       50.82     25.13 o
 -17   4   9        2.58      -16.86     16.86 o
 -16   4   9        7.61       18.95     16.36 o
 -15   4   9        0.80       13.03     16.26 o
 -14   4   9        0.77       -0.10     13.70 o
 -13   4   9        7.56       27.84     14.50 o
 -12   4   9      119.45      113.25     15.64 o
 -11   4   9        7.56        2.11     13.94 o
 -10   4   9       98.53      107.51     14.20 o
  -9   4   9        4.18       25.42     21.14 o
  -8   4   9       28.37       54.02     14.23 o
  -7   4   9      110.03      129.24     13.20 o
  -5   4   9     1599.02     1625.63     27.26 o
  -4   4   9       80.54       74.45     13.87 o
  -3   4   9        0.32        8.75     13.57 o
  -2   4   9       35.93       31.83     13.80 o
  -1   4   9      223.96      242.31     14.21 o
   0   4   9      197.56      190.26     16.05 o
   1   4   9       58.59       50.38     14.68 o
   2   4   9       86.87       86.07     20.86 o
   3   4   9        4.21      -14.51     27.14 o
   4   4   9       30.62       34.15     22.21 o
   5   4   9        4.41        8.07     20.90 o
   6   4   9        0.19       10.89     22.69 o
   7   4   9        0.39       -0.19     23.51 o
   8   4   9        4.05      -19.07     42.95 o
 -16   5   9        3.26       25.43     18.97 o
 -15   5   9        4.55       13.91     13.67 o
 -14   5   9        2.62       38.88     15.96 o
 -13   5   9       69.14       73.18     18.10 o
 -12   5   9      116.54      142.90     15.05 o
 -11   5   9       26.23       15.70     15.08 o
 -10   5   9      185.66      199.01     15.73 o
  -9   5   9        2.58        9.24     17.29 o
  -8   5   9       24.23       23.10     12.92 o
  -7   5   9        3.59       15.64     13.40 o
  -6   5   9      122.44      118.64     14.95 o
  -5   5   9      225.14      257.38     16.54 o
  -4   5   9      102.78      126.51     12.83 o
  -3   5   9       13.11       18.63     14.02 o
  -2   5   9        3.29       17.59     14.06 o
  -1   5   9       20.98       19.98     14.46 o
   0   5   9      178.04      189.80     25.02 o
   1   5   9        6.07       17.41     20.23 o
   2   5   9      221.00      198.17     20.55 o
   3   5   9      167.62      179.50     17.90 o
   4   5   9        0.98       21.33     17.03 o
   5   5   9        0.27       18.32     17.91 o
   6   5   9        1.09      -18.94     18.97 o
   7   5   9        0.79       34.68     42.05 o
   8   5   9        0.93       19.14     36.82 o
 -16   6   9        2.71       10.39     18.64 o
 -15   6   9        0.31       13.98     16.37 o
 -14   6   9       76.82       98.96     15.97 o
 -13   6   9      114.39      135.37     15.75 o
 -12   6   9      120.63      104.00     15.29 o
 -11   6   9       96.88      104.36     13.91 o
 -10   6   9      159.03      155.91     12.99 o
  -9   6   9      401.19      407.62     13.72 o
  -8   6   9     1443.54     1437.56     20.55 o
  -7   6   9     1485.94     1401.75     22.14 o
  -6   6   9     1458.70     1601.41     17.60 o
  -5   6   9     1390.78     1244.25     19.24 o
  -4   6   9     1561.85     1495.99     16.79 o
  -3   6   9     1480.90     1592.76     16.54 o
  -2   6   9     1022.87     1180.03     26.20 o
  -1   6   9      685.17      651.88     20.81 o
   0   6   9      545.28      495.89     47.69 o
   1   6   9      668.68      730.19     50.84 o
   2   6   9      281.54      266.46     21.92 o
   3   6   9      268.96      251.74     21.11 o
   4   6   9      160.68      129.11     18.88 o
   5   6   9       57.91       78.00     15.95 o
   6   6   9       31.89       32.42     23.67 o
   7   6   9        7.57       16.42     24.42 o
 -15   7   9       10.20        7.03     16.38 o
 -14   7   9        1.92       13.70     14.48 o
 -13   7   9        0.99       25.33     15.36 o
 -12   7   9        4.05       18.74     17.40 o
 -11   7   9       21.50       40.08     14.92 o
 -10   7   9        0.62       14.62     13.26 o
  -9   7   9       28.19       39.21     13.28 o
  -8   7   9      372.11      357.70     16.25 o
  -7   7   9        5.59        5.03     12.99 o
  -6   7   9        0.49       11.29     15.76 o
  -5   7   9        0.88       11.85     15.39 o
  -4   7   9       42.71       66.98     13.58 o
  -3   7   9        3.30       21.28     12.14 o
  -2   7   9       11.37       22.63     13.10 o
  -1   7   9       60.30       84.84     16.41 o
   0   7   9      362.86      337.85     43.03 o
   1   7   9      128.73      155.84     20.89 o
   2   7   9       19.45       24.00     21.15 o
   3   7   9        2.59        8.78     16.13 o
   4   7   9       36.72       64.95     23.59 o
   5   7   9       12.23       12.90     18.04 o
   6   7   9        5.98        4.68     18.40 o
   7   7   9        0.80       -4.26     19.82 o
 -15   8   9        0.08        5.82     16.23 o
 -14   8   9        0.70       17.84     18.84 o
 -13   8   9        7.89        5.57     14.36 o
 -12   8   9       12.43       10.09     12.76 o
 -11   8   9       16.44       22.22     18.35 o
 -10   8   9      124.07      147.78     15.46 o
  -9   8   9      127.17      100.71     14.65 o
  -8   8   9       63.66       83.19     11.66 o
  -7   8   9        0.98       13.23     13.95 o
  -6   8   9       33.03       47.10     13.17 o
  -5   8   9       25.81       35.68     13.24 o
  -4   8   9        1.37      -15.42     15.42 o
  -3   8   9       10.92       13.33     16.24 o
  -2   8   9        8.58       26.81     13.64 o
  -1   8   9        1.44       29.90     15.86 o
   0   8   9        0.50        8.93     17.23 o
   1   8   9       13.10       32.53     20.43 o
   2   8   9        0.52       13.81     17.57 o
   3   8   9       21.82       49.30     20.90 o
   4   8   9        0.78        5.26     21.29 o
   5   8   9        2.46       20.63     37.04 o
   6   8   9        0.90       11.12     23.42 o
 -14   9   9        4.23       23.66     15.90 o
 -13   9   9        6.91       26.25     15.25 o
 -12   9   9       38.33       60.91     12.19 o
 -11   9   9       61.95       55.39     14.30 o
 -10   9   9       96.91       85.66     15.01 o
  -9   9   9       55.30       82.12     13.36 o
  -8   9   9        0.56        8.19     17.69 o
  -7   9   9       36.45       25.92     12.30 o
  -6   9   9      100.91       96.29     12.30 o
  -5   9   9        2.58        7.87     14.40 o
  -4   9   9       88.48       96.05     13.34 o
  -3   9   9       99.50       92.55     12.59 o
  -2   9   9       15.21       24.71     13.55 o
  -1   9   9        2.16        7.91     13.79 o
   0   9   9        6.53       18.39     12.93 o
   1   9   9       15.88      -14.78     14.78 o
   2   9   9        0.66       28.80     23.91 o
   3   9   9        5.03        4.84     16.95 o
   4   9   9        2.06       18.43     40.15 o
   5   9   9        6.23       32.34     23.16 o
 -13  10   9       22.23       14.13     15.83 o
 -12  10   9        3.43       31.13     14.54 o
 -11  10   9       18.00        8.36     15.63 o
 -10  10   9       26.94       53.66     16.90 o
  -9  10   9       57.72       63.37     13.62 o
  -8  10   9      236.71      235.62     14.22 o
  -7  10   9      130.26      154.21     15.18 o
  -6  10   9      152.71      192.51     16.22 o
  -5  10   9      344.74      332.46     44.59 o
  -4  10   9      648.29      603.18     37.98 o
  -3  10   9      584.70      551.88     22.67 o
  -2  10   9      415.97      442.40     14.75 o
  -1  10   9       55.75       66.06     19.75 o
   0  10   9       37.42       50.38     14.98 o
   1  10   9       50.24       69.68     30.99 o
   2  10   9       61.56       50.40     18.82 o
   3  10   9       89.40       70.05     18.54 o
   4  10   9       32.74       21.69     35.30 o
 -12  11   9        3.95       -5.19     17.90 o
 -11  11   9        2.26       20.00     17.28 o
 -10  11   9        0.25       11.63     13.49 o
  -9  11   9        0.41       43.71     16.06 o
  -8  11   9        1.76       31.66     24.23 o
  -7  11   9        0.54        1.83     14.21 o
  -6  11   9        0.01       20.58     15.07 o
  -5  11   9       18.82       10.70     12.77 o
  -4  11   9       32.54        3.84     17.75 o
  -3  11   9        3.69       17.59     15.67 o
  -2  11   9        1.77        5.96     18.30 o
  -1  11   9        2.16       12.82     12.37 o
   0  11   9        1.56        9.85     14.97 o
   1  11   9       13.04       -1.24     16.46 o
   2  11   9       17.72       21.73     21.46 o
   3  11   9       15.34       15.06     35.68 o
 -10  12   9        1.01        6.38     14.05 o
  -9  12   9        3.09       11.38     21.56 o
  -8  12   9        3.87       15.32     23.04 o
  -7  12   9        0.48       11.27     15.92 o
  -6  12   9       12.91       31.78     15.84 o
  -5  12   9        9.65       33.48     14.13 o
  -4  12   9        0.59       16.18     15.89 o
  -3  12   9        2.84       16.13     18.68 o
  -2  12   9        6.04       -2.43     16.26 o
  -1  12   9       10.62       29.51     14.82 o
   0  12   9        6.56      -14.38     15.23 o
   1  12   9        3.00        7.30     20.61 o
   2  12   9        3.26       15.98     45.74 o
  -8  13   9        1.77       22.54     16.92 o
  -7  13   9        0.28       -2.92     13.14 o
  -6  13   9        0.92        4.49     14.78 o
  -5  13   9        5.94        8.18     13.17 o
  -4  13   9        5.14        2.99     19.08 o
  -3  13   9        3.75        6.99     16.44 o
  -2  13   9        0.03        2.93     18.82 o
  -1  13   9        0.19       16.02     15.77 o
   0  13   9        3.49      -10.48     15.39 o
 -17   0  10       14.09       13.50     26.06 o
 -16   0  10        0.21      -24.54     26.39 o
 -15   0  10        2.49       10.81     20.78 o
 -14   0  10        1.47      -14.54     17.93 o
 -13   0  10        4.09        3.46     21.04 o
 -12   0  10      222.64      230.85     18.60 o
 -11   0  10      362.01      348.71     20.93 o
 -10   0  10     1581.67     1532.06    119.00 o
  -9   0  10     1138.92     1083.87     38.31 o
  -8   0  10     1198.25     1124.77     79.49 o
  -7   0  10      555.10      487.51     39.29 o
  -6   0  10     4851.39     5681.38    498.57 o
  -5   0  10     7377.01     6850.74    414.50 o
  -4   0  10     7583.50     8035.37    385.21 o
  -3   0  10     3652.57     3767.31    156.79 o
  -2   0  10      125.58       98.28     17.06 o
  -1   0  10      824.66      829.90     21.95 o
   0   0  10     1041.28     1063.92     25.99 o
   1   0  10      845.72      817.78     40.53 o
   2   0  10     1011.93      977.61     26.00 o
   3   0  10      614.25      553.26     27.24 o
   4   0  10      261.45      293.83     27.79 o
   5   0  10       95.60      111.21     24.17 o
   6   0  10       36.45       40.93     29.63 o
   7   0  10        0.93        4.65     30.90 o
   8   0  10        0.15        4.45     28.67 o
 -17   1  10        3.63      -10.85     16.29 o
 -16   1  10       25.12       28.76     13.97 o
 -15   1  10      163.19      114.61     15.94 o
 -14   1  10        1.79        6.15     13.84 o
 -13   1  10       77.86       66.14     15.21 o
 -12   1  10        3.73       -6.46     14.41 o
 -11   1  10       91.13       94.17     16.24 o
 -10   1  10      123.25      123.96     13.26 o
  -9   1  10      580.03      543.88     35.45 o
  -8   1  10      177.65      204.74     14.04 o
  -7   1  10       27.80       74.54     16.50 o
  -6   1  10       78.41       91.02     12.57 o
  -5   1  10      125.07      122.96     14.02 o
  -4   1  10      464.63      484.84     13.64 o
  -3   1  10       85.02      105.71     13.87 o
  -2   1  10      232.19      200.94     15.82 o
  -1   1  10       74.71       65.11     15.03 o
   0   1  10        0.53       13.54     15.13 o
   1   1  10      313.13      336.47     18.51 o
   2   1  10       48.07       59.96     16.05 o
   3   1  10       20.79       40.22     17.63 o
   4   1  10        7.33       19.02     17.65 o
   5   1  10        8.03       22.76     18.57 o
   6   1  10        2.52       15.16     18.83 o
   7   1  10        2.53       12.09     20.84 o
   8   1  10        6.27        7.85     21.57 o
 -17   2  10        0.99       46.83     18.44 o
 -16   2  10        3.03       29.22     14.74 o
 -15   2  10       13.68       34.89     15.62 o
 -14   2  10        6.61        2.04     14.75 o
 -13   2  10        4.56       22.71     16.25 o
 -12   2  10       59.33       83.42     14.59 o
 -11   2  10      147.34      161.76     14.37 o
 -10   2  10        1.56        3.75     15.55 o
  -9   2  10       16.37       17.41     15.60 o
  -8   2  10      504.12      483.56     18.67 o
  -7   2  10      578.25      544.72     30.32 o
  -6   2  10      470.14      470.59     20.11 o
  -4   2  10      404.96      483.05     15.83 o
  -3   2  10        3.64       21.76     15.31 o
  -2   2  10        0.61        5.72     15.35 o
  -1   2  10       21.97       30.30     15.36 o
   0   2  10       27.47       40.57     15.77 o
   1   2  10        9.33        7.70     17.01 o
   2   2  10       60.37       42.67     17.00 o
   3   2  10        1.00        8.64     17.69 o
   4   2  10        4.16       13.69     16.30 o
   5   2  10        2.19        9.57     20.46 o
   6   2  10        0.12        6.04     23.93 o
   7   2  10        1.05       10.89     24.56 o
 -17   3  10        1.15       36.42     17.09 o
 -16   3  10       31.16       35.09     15.13 o
 -15   3  10       36.75       51.62     14.96 o
 -14   3  10        4.29      -13.30     15.47 o
 -13   3  10        1.89       13.56     17.45 o
 -12   3  10       11.48       23.31     14.26 o
 -11   3  10      209.08      208.90     13.58 o
 -10   3  10     1268.22     1323.70     44.10 o
  -9   3  10      900.15      839.97     47.84 o
  -8   3  10      270.55      277.75     17.39 o
  -7   3  10      115.10      100.79     15.01 o
  -6   3  10      125.79      148.64     15.09 o
  -5   3  10      117.87       86.40     15.76 o
  -4   3  10      423.31      378.70     13.65 o
  -3   3  10       67.96       68.82     15.83 o
  -2   3  10      359.31      405.39     22.94 o
  -1   3  10      245.77      225.69     16.65 o
   0   3  10       29.79       38.16     16.25 o
   1   3  10       86.44       85.49     16.21 o
   2   3  10        0.05       13.63     20.30 o
   3   3  10       25.19       39.70     21.79 o
   4   3  10        8.87       13.77     21.52 o
   5   3  10       11.54       28.61     21.83 o
   6   3  10        0.73       30.92     23.45 o
   7   3  10        9.90       23.36     23.84 o
 -17   4  10        5.31       33.93     16.80 o
 -16   4  10        0.08       38.88     16.64 o
 -15   4  10       30.27       22.89     18.12 o
 -14   4  10      102.80       95.18     13.88 o
 -13   4  10       50.02       59.75     14.33 o
 -12   4  10       62.76       94.24     26.74 o
 -11   4  10       95.97      112.40     17.85 o
 -10   4  10      397.14      409.81     16.47 o
  -9   4  10      633.35      700.77     25.31 o
  -8   4  10      896.33      890.31     22.12 o
  -7   4  10     1056.09     1049.98     30.85 o
  -6   4  10     1838.16     1748.73     27.60 o
  -5   4  10     2041.29     2014.40     40.82 o
  -4   4  10     2005.30     2037.29     56.39 o
  -3   4  10     1959.37     2002.22     32.97 o
  -2   4  10     1045.70     1119.27     38.74 o
  -1   4  10     1370.11     1432.70     27.02 o
   0   4  10     1497.73     1474.51     18.90 o
   1   4  10      345.87      302.41     22.12 o
   2   4  10      365.61      382.73     18.63 o
   3   4  10      206.89      161.24     18.30 o
   4   4  10      231.45      226.14     18.76 o
   5   4  10       98.71       82.08     22.43 o
   6   4  10       26.81       17.31     22.78 o
   7   4  10        0.24      -16.52     24.08 o
 -17   5  10        1.28       -5.15     39.48 o
 -16   5  10        0.21       -5.63     16.43 o
 -15   5  10        6.34       43.26     18.31 o
 -14   5  10       17.51       44.47     15.60 o
 -13   5  10       95.53       61.97     15.66 o
 -12   5  10       25.68       24.45     14.64 o
 -11   5  10      228.36      191.34     16.88 o
 -10   5  10       29.45       33.74     14.11 o
  -9   5  10        3.81       42.17     15.18 o
  -8   5  10       20.15       48.98     18.17 o
  -7   5  10      312.79      274.42     13.88 o
  -6   5  10       48.83       54.32     13.99 o
  -5   5  10      139.55      139.30     12.41 o
  -4   5  10       90.02       97.88     13.90 o
  -3   5  10       30.30       49.09     14.55 o
  -2   5  10      131.28      132.60     13.21 o
  -1   5  10       47.05       46.89     14.99 o
   0   5  10       52.39       66.61     17.62 o
   1   5  10      102.54       79.66     27.65 o
   2   5  10        0.23       -9.36     19.90 o
   3   5  10        9.30      -12.65     18.19 o
   4   5  10       11.68       -0.78     22.49 o
   5   5  10        4.69       25.35     22.40 o
   6   5  10        0.22       27.14     19.23 o
   7   5  10        0.32        2.52     23.97 o
 -16   6  10       10.92       34.79     14.25 o
 -15   6  10        1.95        0.94     19.25 o
 -14   6  10        7.19        0.89     13.03 o
 -13   6  10        0.42        2.29     20.70 o
 -12   6  10        0.18       19.92     17.91 o
 -11   6  10       40.35       27.61     13.77 o
 -10   6  10       38.74       61.25     15.25 o
  -9   6  10       18.41       30.73     14.75 o
  -8   6  10       93.10      108.16     14.78 o
  -7   6  10       51.13       37.76     12.26 o
  -6   6  10      147.77      173.72     16.29 o
  -5   6  10      251.75      222.28     13.32 o
  -4   6  10        9.39       32.46     14.10 o
  -3   6  10       42.18       55.24     14.20 o
  -2   6  10        0.27       10.75     14.30 o
  -1   6  10       14.90       23.33     18.41 o
   0   6  10       37.78       49.12     17.55 o
   1   6  10      145.32      159.87     17.42 o
   2   6  10       37.13       57.68     17.17 o
   3   6  10        6.46       41.50     21.26 o
   4   6  10        2.24       22.95     17.65 o
   5   6  10        2.87       -7.21     22.25 o
   6   6  10        1.63        6.07     19.49 o
 -16   7  10        2.43       -8.19     38.12 o
 -15   7  10        0.38       11.48     16.61 o
 -14   7  10        0.63        5.70     18.86 o
 -13   7  10        6.96       12.14     15.03 o
 -12   7  10       41.74       38.48     17.39 o
 -11   7  10      225.30      255.86     14.10 o
 -10   7  10      508.01      460.51     16.19 o
  -9   7  10       87.46      101.01     15.22 o
  -8   7  10      274.57      272.99     14.62 o
  -7   7  10       39.45       75.26     16.31 o
  -6   7  10       66.25       76.61     16.02 o
  -5   7  10       92.39      135.05     14.74 o
  -4   7  10      194.43      182.18     12.04 o
  -3   7  10       13.77       22.73     13.98 o
  -2   7  10      111.82      134.93     17.09 o
  -1   7  10      311.01      296.82     15.90 o
   0   7  10       17.69       27.86     14.54 o
   1   7  10        2.43       11.62     25.46 o
   2   7  10        0.72       11.75     14.61 o
   3   7  10       13.97       50.65     30.94 o
   4   7  10        1.54       24.96     15.17 o
   5   7  10        0.06       41.83     23.58 o
   6   7  10        0.01        2.91     24.20 o
 -15   8  10        1.36       19.71     16.12 o
 -14   8  10        5.82       13.31     13.19 o
 -13   8  10       21.17       38.99     14.32 o
 -12   8  10       64.68       39.78     14.03 o
 -11   8  10      113.02       95.24     15.57 o
 -10   8  10      340.10      290.58     27.88 o
  -9   8  10       38.52       43.05     18.71 o
  -8   8  10        4.15       29.23     13.10 o
  -7   8  10       68.83       94.87     12.44 o
  -6   8  10      419.63      388.55     13.33 o
  -5   8  10      954.02     1028.64     20.97 o
  -4   8  10      964.52     1011.21     30.41 o
  -3   8  10      677.78      594.12     19.72 o
  -2   8  10      142.33      161.39     13.93 o
  -1   8  10      218.23      254.93     17.31 o
   0   8  10      379.27      339.56     21.91 o
   1   8  10      280.21      249.50     18.07 o
   2   8  10       97.07       58.24     21.34 o
   3   8  10       31.83       25.03     14.79 o
   4   8  10       23.35       31.07     37.58 o
   5   8  10       12.45       26.95     19.54 o
 -14   9  10        3.97        2.17     23.92 o
 -13   9  10       18.88       22.61     17.66 o
 -12   9  10       12.93       27.92     15.57 o
 -11   9  10       31.71       24.53     16.80 o
 -10   9  10       37.69       36.34     18.98 o
  -9   9  10       21.22       46.65     13.20 o
  -8   9  10       44.08       46.72     14.93 o
  -7   9  10       15.64       21.32     20.82 o
  -6   9  10       26.43       22.73     13.40 o
  -5   9  10        6.05       30.39     15.77 o
  -4   9  10        0.14       30.47     15.78 o
  -3   9  10        2.59       13.61     13.68 o
  -2   9  10        0.03        3.73     12.04 o
  -1   9  10       14.14        8.98     14.49 o
   0   9  10        7.40       42.70     17.12 o
   1   9  10        0.13       35.66     38.85 o
   2   9  10        3.08        7.05     21.82 o
   3   9  10        8.36       31.14     25.32 o
   4   9  10        0.73       -2.61     16.25 o
 -13  10  10        1.44       -2.09     18.40 o
 -12  10  10        1.98       13.81     17.73 o
 -11  10  10        0.34       21.83     15.49 o
 -10  10  10        0.18        2.78     15.79 o
  -9  10  10       13.33        4.78     14.86 o
  -8  10  10      100.18       81.81     18.94 o
  -7  10  10       47.86       32.75     13.11 o
  -6  10  10        1.06       17.35     16.41 o
  -5  10  10        0.38       31.17     16.56 o
  -4  10  10       41.48       44.72     14.66 o
  -3  10  10        0.19       27.98     15.63 o
  -2  10  10       66.96       79.67     14.60 o
  -1  10  10       67.62       75.03     17.26 o
   0  10  10        5.39       15.09     20.81 o
   1  10  10        1.74       15.41     25.30 o
   2  10  10        0.69        8.18     22.77 o
   3  10  10        1.22       27.73     18.98 o
 -12  11  10        9.70       37.09     15.54 o
 -11  11  10       34.43       32.93     14.15 o
 -10  11  10       35.18       64.44     17.81 o
  -9  11  10        7.65        9.95     14.77 o
  -8  11  10       22.22       21.91     13.47 o
  -7  11  10        9.17       10.28     13.55 o
  -6  11  10       35.67       36.05     18.74 o
  -5  11  10       26.09       19.83     15.65 o
  -4  11  10       23.39       37.47     14.12 o
  -3  11  10       24.70       40.20     16.34 o
  -2  11  10       37.76       42.12     15.77 o
  -1  11  10       67.45       82.65     15.36 o
   0  11  10       15.76       -3.35     21.44 o
   1  11  10        0.51       -7.03     17.60 o
   2  11  10        9.92        8.51     22.93 o
 -10  12  10        5.78       15.25     21.12 o
  -9  12  10       10.09       27.73     17.39 o
  -8  12  10       33.13       41.91     12.25 o
  -7  12  10       36.82       46.51     12.84 o
  -6  12  10       64.48       64.05     16.05 o
  -5  12  10       93.76       95.55     14.45 o
  -4  12  10       71.32       76.20     16.31 o
  -3  12  10       49.30       48.07     20.68 o
  -2  12  10       69.33       64.99     17.40 o
  -1  12  10       62.65       89.17     18.00 o
   0  12  10       19.65       28.72     16.96 o
   1  12  10       15.84       23.31     24.67 o
  -8  13  10        1.28       -4.82     13.31 o
  -7  13  10        1.58       23.73     14.80 o
  -6  13  10        9.92       14.70     13.27 o
  -5  13  10        6.33       25.53     16.44 o
  -4  13  10        1.63       15.09     16.73 o
  -3  13  10        0.31        1.77     16.76 o
  -2  13  10        0.31        7.22     18.08 o
 -18   1  11        4.59       13.44     13.47 o
 -17   1  11        1.82       17.54     16.72 o
 -16   1  11       52.80       65.92     16.23 o
 -15   1  11       64.76       67.93     22.26 o
 -14   1  11       12.78        6.05     14.18 o
 -13   1  11       44.49       57.47     13.29 o
 -12   1  11      239.08      263.91     22.83 o
 -11   1  11      192.49      188.60     13.47 o
 -10   1  11      301.45      273.76     14.42 o
  -9   1  11      825.94      895.32     33.93 o
  -8   1  11      766.90      846.73     43.31 o
  -7   1  11     1828.39     1990.27    111.83 o
  -6   1  11     1141.77     1098.16     50.92 o
  -5   1  11      238.39      183.67     15.17 o
  -4   1  11       24.34       27.91     14.20 o
  -3   1  11      257.40      263.16     15.95 o
  -2   1  11      840.68      900.11     19.89 o
  -1   1  11      717.17      684.20     17.06 o
   0   1  11      128.32      104.89     13.78 o
   1   1  11        2.57       16.51     15.93 o
   2   1  11       35.08       59.49     16.04 o
   3   1  11       35.52       41.39     16.74 o
   4   1  11        2.55       15.57     17.81 o
   5   1  11        4.01        5.25     20.04 o
   6   1  11        7.25       23.18     21.23 o
   7   1  11        2.91        7.76     21.63 o
 -17   2  11        2.53       42.25     17.11 o
 -16   2  11       12.01        6.02     14.52 o
 -15   2  11        4.04       29.55     16.44 o
 -14   2  11        3.31       21.09     30.02 o
 -13   2  11       56.14       59.41     15.63 o
 -12   2  11       77.55       81.03     14.51 o
 -11   2  11      320.38      287.31     17.83 o
 -10   2  11      272.09      260.83     17.24 o
  -9   2  11      206.15      217.71     12.99 o
  -8   2  11      444.55      480.72     20.87 o
  -7   2  11      649.41      565.46     25.65 o
  -6   2  11      691.59      615.86     33.98 o
  -5   2  11     3580.05     3648.89    173.68 o
  -4   2  11      955.09      956.04     35.95 o
  -3   2  11     1527.82     1534.33     21.27 o
  -2   2  11     2251.83     2228.85     20.37 o
  -1   2  11     1423.94     1456.95     22.08 o
   0   2  11      249.89      215.52     14.84 o
   1   2  11      297.89      281.04     18.15 o
   2   2  11      240.58      245.53     16.48 o
   3   2  11      233.30      237.81     19.84 o
   4   2  11      360.00      333.21     21.85 o
   5   2  11      115.30      119.12     23.62 o
   6   2  11       17.64        7.08     24.39 o
   7   2  11        0.78       21.55     25.70 o
 -17   3  11        3.65       -4.57     17.15 o
 -16   3  11        0.59       24.44     14.92 o
 -15   3  11        6.32        4.67     15.53 o
 -14   3  11       34.93       41.20     17.88 o
 -13   3  11      198.97      167.13     13.61 o
 -12   3  11      390.34      361.85     18.16 o
 -11   3  11      437.53      419.72     21.04 o
 -10   3  11      166.35      143.20     15.66 o
  -9   3  11      134.98      112.56     14.42 o
  -8   3  11      529.86      431.71     25.98 o
  -7   3  11     1746.39     1732.27     69.48 o
  -6   3  11      641.93      672.68     30.69 o
  -5   3  11      865.03      918.66     26.24 o
  -4   3  11      691.36      670.76     25.80 o
  -3   3  11      454.57      500.61     17.30 o
  -2   3  11      202.09      219.62     16.16 o
  -1   3  11      127.24      128.35     16.66 o
   0   3  11       13.41       26.28     16.75 o
   1   3  11        0.65       13.83     24.26 o
   2   3  11        2.75        5.26     20.72 o
   3   3  11        0.14        9.80     21.36 o
   4   3  11        3.65        4.60     21.98 o
   5   3  11        0.09        5.81     23.30 o
   6   3  11        0.35       16.35     26.35 o
   7   3  11        0.96        7.06     25.26 o
 -17   4  11        0.53       26.34     16.95 o
 -16   4  11        2.87      -16.22     16.22 o
 -15   4  11        6.51       17.82     13.78 o
 -14   4  11       30.32       37.46     13.67 o
 -13   4  11      100.35      109.28     16.27 o
 -12   4  11        3.06        3.73     13.19 o
 -11   4  11        2.62       26.76     13.18 o
 -10   4  11        7.95       41.07     15.52 o
  -8   4  11       70.92       82.76     13.81 o
  -7   4  11      629.02      593.89     24.50 o
  -6   4  11        4.18       19.60     13.05 o
  -5   4  11      299.32      296.47     15.72 o
  -4   4  11       20.85       47.22     16.70 o
  -3   4  11       11.16       25.50     16.33 o
  -2   4  11       13.07       31.64     13.82 o
  -1   4  11        3.02       11.44     17.43 o
   0   4  11        0.78       24.19     21.38 o
   1   4  11      113.17      162.57     29.44 o
   2   4  11       36.18       84.22     38.36 o
   3   4  11       10.40       32.33     18.02 o
   4   4  11        4.48       15.83     17.35 o
   5   4  11        2.53       21.08     22.36 o
   6   4  11        1.13       18.00     24.73 o
 -17   5  11        3.82       16.18     16.98 o
 -16   5  11        0.46       27.18     17.44 o
 -15   5  11        3.11       -5.55     13.67 o
 -14   5  11        6.15      -14.48     14.48 o
 -13   5  11      161.11      145.17     15.98 o
 -12   5  11      248.14      249.21     15.49 o
 -11   5  11       62.62       61.70     13.65 o
 -10   5  11        5.11       20.97     15.42 o
  -9   5  11      199.43      222.76     15.69 o
  -8   5  11      263.56      329.75     15.46 o
  -7   5  11      798.29      952.18     16.26 o
  -6   5  11      767.40      759.04     22.51 o
  -5   5  11       15.46       13.93     14.52 o
  -4   5  11       14.47       13.21     16.03 o
  -3   5  11      150.83      164.35     16.03 o
  -2   5  11      412.70      357.10     13.98 o
  -1   5  11      160.55      196.42     15.72 o
   0   5  11      399.89      347.88     15.72 o
   1   5  11       20.99       31.36     17.85 o
   2   5  11        0.97       27.78     15.10 o
   3   5  11        0.07      -14.61     20.04 o
   4   5  11        3.25       11.63     26.27 o
   5   5  11       18.74        2.72     23.68 o
   6   5  11        0.38        7.98     22.18 o
 -16   6  11        1.71       -4.59     18.66 o
 -15   6  11        0.02       29.62     17.27 o
 -14   6  11        1.03       11.42     13.86 o
 -13   6  11        0.85       30.78     15.78 o
 -12   6  11       90.13       88.84     12.84 o
 -11   6  11       20.26       45.41     15.35 o
 -10   6  11      104.63      120.52     17.20 o
  -9   6  11       36.63       47.75     13.58 o
  -8   6  11       50.87       39.18     13.79 o
  -7   6  11      277.28      293.49     15.21 o
  -6   6  11     1111.46     1067.18     16.96 o
  -5   6  11      568.06      521.55     14.57 o
  -4   6  11      546.52      531.83     15.45 o
  -3   6  11     1010.94     1048.28     18.49 o
  -2   6  11      894.65      892.50     16.87 o
  -1   6  11      458.00      485.70     21.43 o
   0   6  11      339.57      353.87     17.79 o
   1   6  11       66.72       81.43     20.70 o
   2   6  11       37.76       18.69     17.85 o
   3   6  11       81.53       84.56     17.68 o
   4   6  11       50.68       81.23     22.65 o
   5   6  11       32.01        8.22     23.68 o
 -16   7  11       21.39        4.69     21.11 o
 -15   7  11       22.53       62.11     14.70 o
 -14   7  11        6.51       34.29     14.54 o
 -13   7  11        7.90       -0.60     15.83 o
 -12   7  11       23.89       30.41     22.98 o
 -11   7  11      290.79      285.70     19.91 o
 -10   7  11      169.33      172.83     13.20 o
  -9   7  11      271.36      288.99     24.79 o
  -8   7  11       34.85       28.37     13.48 o
  -7   7  11       34.55       58.23     15.16 o
  -6   7  11       28.06       33.86     14.10 o
  -5   7  11      130.67      178.48     14.10 o
  -4   7  11      222.29      256.99     14.77 o
  -3   7  11      206.33      238.47     16.57 o
  -2   7  11      186.34      208.71     15.28 o
  -1   7  11        5.31       13.60     15.81 o
   0   7  11       15.50       20.71     28.36 o
   1   7  11       10.28       40.94     33.32 o
   2   7  11        0.50        9.70     32.81 o
   3   7  11        0.29       14.02     21.61 o
   4   7  11        5.99       21.78     17.50 o
   5   7  11        3.02       13.70     24.27 o
 -15   8  11        0.60       -0.91     16.08 o
 -14   8  11       12.64       25.17     13.30 o
 -13   8  11       25.72       25.74     12.55 o
 -12   8  11        2.49       24.45     14.24 o
 -11   8  11       12.26        9.89     13.22 o
 -10   8  11        5.84       23.74     12.98 o
  -9   8  11       11.14       62.05     23.49 o
  -8   8  11       88.64       90.30     14.75 o
  -7   8  11      185.33      176.61     15.06 o
  -6   8  11       63.13       57.57     14.64 o
  -5   8  11       60.36       33.56     13.91 o
  -4   8  11       98.93       89.98     14.57 o
  -3   8  11       12.20       19.76     13.68 o
  -2   8  11        0.94       31.53     12.95 o
  -1   8  11        9.71       24.19     15.72 o
   0   8  11        0.13       34.40     14.83 o
   1   8  11        5.04       13.16     21.44 o
   2   8  11        5.88       40.59     19.39 o
   3   8  11       16.01       26.04     27.55 o
   4   8  11        1.80       -0.22     35.44 o
 -14   9  11        0.58       17.12     14.83 o
 -13   9  11        3.43       17.77     14.39 o
 -12   9  11        0.53       10.46     17.40 o
 -11   9  11       15.48       11.12     14.28 o
 -10   9  11      139.84      153.43     13.75 o
  -9   9  11       80.43       89.26     16.33 o
  -8   9  11      202.90      201.84     13.61 o
  -7   9  11      163.37      183.04     16.24 o
  -6   9  11       52.88       72.02     16.15 o
  -5   9  11        8.91       20.61     15.59 o
  -4   9  11       14.21       29.62     13.84 o
  -3   9  11       64.02       68.31     15.53 o
  -2   9  11       44.36       37.09     16.58 o
  -1   9  11       62.46       54.08     17.64 o
   0   9  11       17.89       -5.15     15.32 o
   1   9  11        0.52       -0.88     27.41 o
   2   9  11        0.96        2.01     17.86 o
   3   9  11        7.35       20.06     18.43 o
   4   9  11        0.03       22.77     34.11 o
 -13  10  11        4.18       36.05     16.24 o
 -12  10  11       47.30       55.46     15.67 o
 -11  10  11       19.70       37.80     14.49 o
 -10  10  11       26.18       53.09     16.58 o
  -9  10  11       17.11       20.66     15.74 o
  -8  10  11       15.01       23.94     12.71 o
  -7  10  11       67.98       63.09     16.43 o
  -6  10  11       65.81       88.20     16.37 o
  -5  10  11       54.11       40.31     12.20 o
  -4  10  11       43.94       41.15     15.60 o
  -3  10  11      144.18      139.12     15.94 o
  -2  10  11      160.16      122.98     15.05 o
  -1  10  11      124.04      109.92     15.94 o
   0  10  11       63.83       87.25     30.47 o
   1  10  11        9.18       37.86     35.60 o
   2  10  11       19.38       28.79     21.84 o
 -12  11  11       16.41       43.10     15.09 o
 -11  11  11       28.44       51.53     14.48 o
 -10  11  11       15.60       31.24     15.16 o
  -9  11  11       18.43       28.66     15.64 o
  -8  11  11       28.88       32.83     16.53 o
  -7  11  11        9.09       19.86     14.81 o
  -6  11  11       18.53       17.92     18.84 o
  -5  11  11       33.34       27.91     13.85 o
  -4  11  11       11.64       11.93     16.01 o
  -3  11  11        1.09       18.93     13.92 o
  -2  11  11        5.73      -12.25     19.26 o
  -1  11  11        0.05       21.68     15.23 o
   0  11  11        0.49       29.99     19.09 o
   1  11  11        0.22       25.54     22.76 o
 -10  12  11        2.16       28.09     21.35 o
  -9  12  11        2.21      -17.67     17.67 o
  -8  12  11       13.21       38.17     19.23 o
  -7  12  11       15.81        3.37     16.73 o
  -6  12  11        7.31       46.70     16.28 o
  -5  12  11       12.73       41.11     14.67 o
  -4  12  11       10.01        6.40     14.48 o
  -3  12  11        2.62       18.11     19.23 o
  -2  12  11        0.18      -13.38     15.44 o
  -1  12  11        1.80       15.44     14.61 o
   0  12  11        5.05      -19.68     22.12 o
  -7  13  11        8.92       -3.35     16.77 o
  -6  13  11        3.92       19.07     13.42 o
  -5  13  11        2.08        7.08     17.25 o
  -4  13  11        7.52       -3.93     19.89 o
 -18   0  12       18.75        6.72     34.19 o
 -17   0  12        4.12       -0.92     21.50 o
 -16   0  12        3.63        9.87     20.84 o
 -15   0  12        9.88        3.91     18.60 o
 -14   0  12       70.79       66.45     20.94 o
 -13   0  12        0.10       10.81     24.09 o
 -12   0  12       21.72       20.79     17.71 o
 -11   0  12       14.59       34.36     41.29 o
 -10   0  12        5.42       -5.12     26.57 o
  -9   0  12       26.89       33.93     20.46 o
  -8   0  12      218.79      181.33     24.69 o
  -7   0  12      200.31      194.64     17.87 o
  -6   0  12        8.08       37.19     22.89 o
  -5   0  12        7.23       -5.07     19.27 o
  -4   0  12     1656.15     1631.44     46.09 o
  -3   0  12     1420.80     1484.16     25.16 o
  -2   0  12     1253.33     1170.87     23.15 o
  -1   0  12      668.48      710.94     24.48 o
   0   0  12      189.43      181.09     23.30 o
   1   0  12       34.05       59.25     22.07 o
   2   0  12      115.36      150.56     23.14 o
   3   0  12      160.09      146.53     26.12 o
   4   0  12       12.10        9.20     25.97 o
   5   0  12       27.61       16.71     27.23 o
   6   0  12       35.37       40.03     32.42 o
 -18   1  12        3.15       23.88     14.21 o
 -17   1  12        0.13       27.05     15.03 o
 -16   1  12        3.36      -15.45     17.02 o
 -15   1  12        0.90       17.04     16.07 o
 -14   1  12       77.61      129.42     17.78 o
 -13   1  12      197.34      179.24     15.00 o
 -12   1  12      255.83      242.99     14.78 o
 -11   1  12      170.85      141.27     15.40 o
 -10   1  12      518.11      519.12     22.95 o
  -9   1  12      394.67      338.91     22.46 o
  -8   1  12      915.35      861.78     46.78 o
  -7   1  12      245.01      253.98     15.48 o
  -6   1  12       36.78       42.31     15.14 o
  -5   1  12      223.53      225.37     12.75 o
  -4   1  12      377.69      383.40     16.83 o
  -3   1  12      550.83      540.07     16.95 o
  -2   1  12      207.26      203.09     15.80 o
  -1   1  12      393.27      383.93     16.05 o
   0   1  12       91.48       84.72     16.95 o
   1   1  12      152.58      131.33     19.34 o
   2   1  12      106.23      120.01     17.79 o
   3   1  12        0.32       11.35     18.54 o
   4   1  12        1.27       -3.49     18.13 o
   5   1  12        3.13       17.01     21.60 o
   6   1  12        2.69        0.27     22.44 o
 -18   2  12        4.24       19.44     17.05 o
 -17   2  12        2.57       17.82     16.69 o
 -16   2  12        9.59        2.26     21.30 o
 -15   2  12        5.47       30.21     19.36 o
 -14   2  12        8.27       13.10     16.06 o
 -13   2  12      141.67      115.07     20.21 o
 -12   2  12      116.87      121.57     17.82 o
 -11   2  12        0.05      -14.93     14.93 o
 -10   2  12       86.02       94.46     14.14 o
  -9   2  12       45.78       32.46     14.12 o
  -8   2  12      123.97      167.30     19.62 o
  -7   2  12        2.08       14.21     14.99 o
  -6   2  12      280.54      221.32     21.51 o
  -5   2  12       32.12       46.37     14.55 o
  -4   2  12        0.33       16.69     15.70 o
  -3   2  12        1.04       -4.93     14.16 o
  -2   2  12        6.67       24.43     15.50 o
  -1   2  12        0.24       -1.65     13.86 o
   0   2  12       29.98       38.85     13.76 o
   1   2  12        7.66       18.24     19.72 o
   2   2  12        1.81       34.06     17.93 o
   3   2  12        0.10        0.87     19.28 o
   4   2  12        0.13       10.93     23.09 o
   5   2  12        1.34       11.94     23.82 o
   6   2  12        0.22       19.84     27.57 o
 -17   3  12        0.99       13.14     16.82 o
 -16   3  12        6.58       29.04     14.71 o
 -15   3  12       23.59       34.96     18.01 o
 -14   3  12       76.88      106.68     13.02 o
 -13   3  12       86.60       71.73     15.74 o
 -12   3  12      191.48      201.69     16.83 o
 -11   3  12       46.48       58.58     14.05 o
 -10   3  12       10.60       16.72     17.33 o
  -9   3  12      511.57      533.20     16.72 o
  -8   3  12     1761.37     1631.66     62.58 o
  -7   3  12      319.17      314.19     14.43 o
  -6   3  12      495.00      510.27     15.89 o
  -5   3  12     1043.89     1014.46     16.09 o
  -4   3  12      512.04      506.71     19.32 o
  -3   3  12      235.42      255.10     16.77 o
  -2   3  12      266.36      264.84     16.27 o
  -1   3  12      131.89      139.15     13.71 o
   0   3  12       22.64       24.99     17.15 o
   1   3  12      255.67      190.17     27.31 o
   2   3  12      102.41       90.85     16.02 o
   3   3  12        0.30       23.39     17.56 o
   4   3  12       19.34       32.18     23.34 o
   5   3  12        0.85       24.32     23.85 o
   6   3  12        0.17        1.38     25.36 o
 -17   4  12       15.99       34.98     16.92 o
 -16   4  12       38.77       56.86     15.35 o
 -15   4  12       44.73       76.70     15.03 o
 -14   4  12       12.87        6.89     17.16 o
 -13   4  12       89.73      112.70     14.38 o
 -12   4  12       76.21       76.52     13.43 o
 -11   4  12       28.51       35.84     15.66 o
 -10   4  12      123.83      106.78     15.42 o
  -9   4  12        3.57       32.88     15.21 o
  -8   4  12      303.25      284.95     14.19 o
  -7   4  12      787.10      756.64     24.87 o
  -6   4  12      455.05      466.05     16.45 o
  -5   4  12       12.65       31.86     14.38 o
  -4   4  12       60.76       70.34     16.21 o
  -3   4  12      369.43      356.59     17.06 o
  -2   4  12      560.23      574.71     18.48 o
  -1   4  12      605.61      633.44     17.27 o
   0   4  12      229.70      220.66     25.32 o
   1   4  12      103.73      147.48     21.72 o
   2   4  12       27.51       27.45     21.22 o
   3   4  12       37.67       53.87     21.89 o
   4   4  12       17.41       28.51     22.80 o
   5   4  12       34.34        1.62     23.41 o
 -17   5  12       10.41       32.21     17.24 o
 -16   5  12        0.64       11.63     16.09 o
 -15   5  12        1.03       -0.84     15.95 o
 -14   5  12       26.05       13.84     17.49 o
 -13   5  12       60.61       65.38     14.38 o
 -12   5  12       42.41       36.04     26.13 o
 -11   5  12      106.33       97.14     15.04 o
 -10   5  12      459.17      378.60     15.68 o
  -9   5  12      170.03      170.54     19.64 o
  -8   5  12      480.02      397.67     20.37 o
  -7   5  12       88.31       95.75     13.18 o
  -6   5  12      111.58       86.42     14.19 o
  -5   5  12       73.38       69.77     13.23 o
  -4   5  12      374.58      402.90     15.16 o
  -3   5  12      556.54      554.81     14.49 o
  -2   5  12      145.98      166.83     14.66 o
  -1   5  12      206.23      185.99     15.79 o
   0   5  12       17.97       60.03     27.41 o
   1   5  12       23.84       47.94     21.39 o
   2   5  12        1.59       25.23     17.59 o
   3   5  12        0.08      -15.76     15.76 o
   4   5  12        0.07       26.43     23.46 o
   5   5  12        0.01       15.91     19.10 o
 -16   6  12       20.61       16.30     14.63 o
 -15   6  12        6.51      -11.74     19.43 o
 -14   6  12        5.77       16.84     13.91 o
 -13   6  12       11.47       -8.36     17.45 o
 -12   6  12       12.98       13.10     13.25 o
 -11   6  12       20.48        7.27     14.30 o
 -10   6  12      211.36      156.68     17.52 o
  -9   6  12      139.85      146.87     15.61 o
  -8   6  12      154.90      156.56     13.59 o
  -7   6  12      283.00      328.49     15.69 o
  -6   6  12       20.60       19.86     16.04 o
  -5   6  12      224.45      162.92     16.49 o
  -4   6  12      342.22      377.12     15.47 o
  -3   6  12      303.03      301.63     15.55 o
  -2   6  12       11.04       43.42     14.72 o
  -1   6  12      119.13      159.56     21.41 o
   0   6  12       46.10       42.25     17.70 o
   1   6  12       23.18       65.40     21.97 o
   2   6  12        7.97       39.78     17.67 o
   3   6  12       29.89       30.46     20.50 o
   4   6  12        5.93        5.67     23.56 o
   5   6  12        0.23       10.02     24.40 o
 -16   7  12        0.06       30.98     16.66 o
 -15   7  12        6.32       17.30     16.17 o
 -14   7  12       39.17       36.42     13.85 o
 -13   7  12       39.78       14.21     13.09 o
 -12   7  12       21.62       57.06     17.16 o
 -11   7  12       11.71       47.20     17.08 o
 -10   7  12       31.96       53.47     22.49 o
  -9   7  12      359.81      347.13     17.03 o
  -8   7  12      355.32      364.95     20.69 o
  -7   7  12      376.42      387.85     16.95 o
  -6   7  12      222.37      277.66     13.25 o
  -5   7  12      277.21      297.34     16.18 o
  -4   7  12      276.21      277.88     17.18 o
  -3   7  12      190.36      212.17     15.03 o
  -2   7  12       23.55       35.56     12.99 o
  -1   7  12        2.50       32.12     17.54 o
   0   7  12       49.54       26.03     30.37 o
   1   7  12       90.15       94.08     22.15 o
   2   7  12       61.43       43.75     21.64 o
   3   7  12        7.03        9.10     22.09 o
   4   7  12        0.31       35.61     30.61 o
 -15   8  12        7.43       24.99     18.46 o
 -14   8  12       35.70       37.39     22.10 o
 -13   8  12       21.14       43.88     15.83 o
 -12   8  12        2.36        2.77     15.70 o
 -11   8  12       16.08       -9.97     19.38 o
 -10   8  12       88.96       83.80     15.19 o
  -9   8  12       94.18      108.30     16.14 o
  -8   8  12       24.57       37.58     17.08 o
  -7   8  12        1.82       17.77     14.05 o
  -6   8  12        2.29        4.33     15.66 o
  -5   8  12       43.73       66.98     14.00 o
  -4   8  12      233.42      203.24     14.29 o
  -3   8  12      262.00      265.73     16.93 o
  -2   8  12      170.32      185.31     17.65 o
  -1   8  12       15.76       16.77     15.07 o
   0   8  12       15.00       50.36     22.67 o
   1   8  12       50.85       45.48     17.83 o
   2   8  12       69.19       65.72     25.30 o
   3   8  12       33.90       33.61     23.28 o
 -14   9  12        4.47       11.21     14.91 o
 -13   9  12        8.11       13.38     14.75 o
 -12   9  12        4.75       10.48     13.01 o
 -11   9  12       17.60       23.86     13.74 o
 -10   9  12       61.24       61.83     12.73 o
  -9   9  12       88.94      117.93     15.28 o
  -8   9  12      163.81      123.92     11.84 o
  -7   9  12      144.41      170.08     15.11 o
  -6   9  12       96.22      126.41     15.16 o
  -5   9  12       36.40       39.31     12.49 o
  -4   9  12       37.12       40.22     15.96 o
  -3   9  12       89.94      126.36     13.69 o
  -2   9  12       53.78       67.74     17.62 o
  -1   9  12       52.20       86.54     21.53 o
   0   9  12       14.26       12.08     18.08 o
   1   9  12        0.45       31.21     21.89 o
   2   9  12        3.02       20.43     18.99 o
   3   9  12        0.67        0.92     31.83 o
 -13  10  12        3.85      -16.49     16.49 o
 -12  10  12        6.12       -2.38     15.48 o
 -11  10  12        1.84        4.83     15.40 o
 -10  10  12        3.04       29.44     14.89 o
  -9  10  12        2.91        1.40     13.43 o
  -8  10  12       11.09       22.91     15.04 o
  -7  10  12       18.09        4.81     13.52 o
  -6  10  12       44.28       25.94     12.85 o
  -5  10  12       34.26       21.45     14.75 o
  -4  10  12       27.68       24.98     21.31 o
  -3  10  12        0.24       17.27     12.93 o
  -2  10  12        2.86        6.91     15.29 o
  -1  10  12        2.41       18.02     74.26 o
   0  10  12        1.11       21.76     41.27 o
   1  10  12        6.92      -13.82     18.46 o
 -12  11  12        5.47        9.28     15.75 o
 -11  11  12        1.51       23.39     20.31 o
 -10  11  12       17.92       31.20     14.98 o
  -9  11  12       62.08       87.58     15.73 o
  -8  11  12       61.08       71.22     19.18 o
  -7  11  12       90.34      111.40     13.52 o
  -6  11  12       24.39       44.23     16.24 o
  -5  11  12        6.70       -0.50     17.10 o
  -4  11  12        9.18       40.36     21.00 o
  -3  11  12       11.18       29.91     13.23 o
  -2  11  12        7.53       10.21     21.34 o
  -1  11  12       16.01       -3.32     18.11 o
   0  11  12       33.67       46.21     18.33 o
 -10  12  12        0.26       34.94     15.51 o
  -9  12  12        0.07       11.68     19.10 o
  -8  12  12        0.07       37.11     18.45 o
  -7  12  12        1.44       19.70     14.39 o
  -6  12  12        1.45       35.59     14.66 o
  -5  12  12        5.91       10.80     13.79 o
  -4  12  12       17.60       16.11     13.84 o
  -3  12  12       21.29       15.72     20.82 o
  -2  12  12       27.97       25.53     16.05 o
 -18   1  13        7.92       35.98     16.73 o
 -17   1  13        0.24       15.00     16.64 o
 -16   1  13        4.59       -9.66     13.77 o
 -15   1  13       23.33       31.48     14.32 o
 -14   1  13       93.98       77.21     15.83 o
 -13   1  13       87.85       91.65     16.38 o
 -12   1  13      103.30       78.37     14.09 o
 -11   1  13      233.21      214.24     15.69 o
 -10   1  13      369.55      433.95     24.61 o
  -9   1  13      531.16      585.08     44.69 o
  -8   1  13      977.51      891.96     44.43 o
  -7   1  13      802.67      777.15     37.82 o
  -6   1  13      541.71      610.92     16.29 o
  -5   1  13      799.06      740.20     32.65 o
  -4   1  13      370.10      334.65     13.85 o
  -3   1  13      206.92      194.68     13.17 o
  -2   1  13      339.74      346.11     16.38 o
  -1   1  13      302.01      289.47     16.79 o
   0   1  13      294.26      287.03     17.08 o
   1   1  13       72.62       72.35     16.54 o
   2   1  13        5.08       14.47     17.77 o
   3   1  13       19.78       17.12     19.85 o
   4   1  13       10.13       -5.32     20.09 o
   5   1  13        1.38        3.92     22.90 o
 -18   2  13        0.35       12.61     22.84 o
 -17   2  13       21.05       25.65     16.91 o
 -16   2  13       53.52       36.68     16.16 o
 -15   2  13       56.08       63.61     15.80 o
 -14   2  13       10.67       -0.08     15.59 o
 -13   2  13        0.36       15.00     14.26 o
 -12   2  13        5.04       16.59     15.84 o
 -11   2  13        0.80        0.20     13.63 o
 -10   2  13        2.75       24.83     16.66 o
  -9   2  13        0.27       -3.77     15.50 o
  -8   2  13       11.88       29.50     17.31 o
  -7   2  13       27.17       54.80     15.04 o
  -6   2  13      163.77      159.09     14.90 o
  -5   2  13      255.63      221.30     17.95 o
  -4   2  13      425.54      450.92     17.40 o
  -3   2  13      262.52      263.53     16.41 o
  -2   2  13       77.48      115.93     15.98 o
  -1   2  13       21.97       24.19     15.43 o
   0   2  13      290.37      336.06     15.21 o
   1   2  13      175.45      184.68     17.69 o
   2   2  13       28.38       38.93     18.78 o
   3   2  13        1.17        7.26     21.25 o
   4   2  13        1.21       -5.40     23.75 o
   5   2  13        2.82       -1.33     25.03 o
 -18   3  13        3.73      -26.24     26.24 o
 -17   3  13       52.65       34.84     16.89 o
 -16   3  13       40.72       37.61     16.68 o
 -15   3  13       50.22       70.55     15.76 o
 -14   3  13        4.56       -5.60     14.44 o
 -13   3  13        1.81        1.01     15.83 o
 -12   3  13      103.11      143.47     17.46 o
 -11   3  13      801.87      666.92     55.61 o
 -10   3  13     1304.82     1133.47     46.72 o
  -9   3  13      900.86      858.63     37.64 o
  -8   3  13      170.10      140.41     12.34 o
  -7   3  13       40.90       48.46     16.23 o
  -6   3  13      755.76      691.68     35.40 o
  -5   3  13     1162.40     1160.31     42.69 o
  -4   3  13      670.60      604.15     20.76 o
  -3   3  13      332.60      321.74     14.89 o
  -2   3  13      189.34      180.77     14.80 o
  -1   3  13       34.94       37.10     13.67 o
   0   3  13      346.15      383.52     18.31 o
   1   3  13      194.62      181.86     19.18 o
   2   3  13       22.27       44.13     21.78 o
   3   3  13        2.66        7.69     21.97 o
   4   3  13        0.34        9.46     19.27 o
   5   3  13        2.45       -0.29     24.79 o
 -17   4  13        0.07       23.29     17.33 o
 -16   4  13        0.72       12.38     14.97 o
 -15   4  13       14.02       12.87     19.26 o
 -14   4  13        0.20       -7.05     16.04 o
 -13   4  13       18.76       21.79     14.09 o
 -12   4  13       17.37       22.44     13.12 o
 -11   4  13        5.02       31.71     20.14 o
 -10   4  13        9.80       -0.91     14.30 o
  -9   4  13      100.86       90.66     15.11 o
  -8   4  13      150.13      128.49     14.57 o
  -7   4  13       42.24       68.35     13.82 o
  -6   4  13       72.78       86.80     13.46 o
  -5   4  13       34.75       19.18     14.25 o
  -4   4  13       11.83       10.81     14.04 o
  -3   4  13      185.46      167.79     17.77 o
  -2   4  13      204.69      254.50     17.47 o
  -1   4  13        7.98        8.91     15.55 o
   0   4  13        1.21       25.76     21.64 o
   1   4  13       40.71       30.51     23.58 o
   2   4  13       18.63       22.49     21.93 o
   3   4  13        4.93       -1.51     18.05 o
   4   4  13        2.80       17.18     19.36 o
   5   4  13        8.96       17.78     25.02 o
 -17   5  13       14.52       29.00     16.89 o
 -16   5  13       24.60       32.17     14.65 o
 -15   5  13        4.76       18.75     14.05 o
 -14   5  13        5.58        3.53     13.08 o
 -13   5  13       18.35       39.54     15.76 o
 -12   5  13       49.27       67.57     14.18 o
 -11   5  13      356.84      335.44     16.37 o
 -10   5  13      918.98      966.45     30.61 o
  -9   5  13       77.26       81.26     17.34 o
  -8   5  13       14.34        0.39     16.25 o
  -7   5  13       67.42       89.96     13.38 o
  -6   5  13      374.56      425.33     13.15 o
  -5   5  13     1183.27     1183.09     31.89 o
  -4   5  13      757.50      699.61     26.81 o
  -3   5  13      132.31      138.07     16.83 o
  -2   5  13       72.28       67.99     13.83 o
  -1   5  13       31.03       65.71     16.21 o
   0   5  13       62.24       54.85     21.72 o
   1   5  13       88.22      101.63     22.03 o
   2   5  13       59.95       54.92     22.46 o
   3   5  13       40.87       25.36     24.32 o
   4   5  13        5.29       35.20     23.57 o
 -16   6  13        9.03        7.40     16.39 o
 -15   6  13        8.88       24.16     14.51 o
 -14   6  13        1.01        3.26     13.97 o
 -13   6  13        0.65       29.03     15.97 o
 -12   6  13       14.04       -2.73     13.14 o
 -11   6  13       11.17       -0.06     15.64 o
 -10   6  13        0.37       12.63     12.91 o
  -9   6  13       56.71       63.63     13.39 o
  -8   6  13        0.25        7.69     14.43 o
  -7   6  13        5.36        0.23     14.26 o
  -6   6  13       42.40       65.12     16.17 o
  -5   6  13       21.65       10.99     16.23 o
  -4   6  13       31.15       36.99     13.98 o
  -3   6  13       66.09       78.47     15.01 o
  -2   6  13       74.60       61.40     15.10 o
  -1   6  13       42.62       73.02     17.55 o
   0   6  13       70.07       66.05     28.52 o
   1   6  13       69.62       28.66     21.75 o
   2   6  13       58.31       36.36     15.79 o
   3   6  13        1.35        3.36     23.36 o
   4   6  13        5.36       -4.78     25.16 o
 -16   7  13        2.55        1.27     14.68 o
 -15   7  13       38.55       64.86     14.77 o
 -14   7  13       65.73       64.95     16.50 o
 -13   7  13       41.00       20.72     12.94 o
 -12   7  13       11.09       36.72     15.37 o
 -11   7  13       10.05       -2.02     15.21 o
 -10   7  13      223.01      224.34     15.32 o
  -9   7  13      446.46      422.95     15.70 o
  -8   7  13      571.92      525.09     15.81 o
  -7   7  13      512.98      476.98     16.66 o
  -6   7  13      241.90      238.43     16.29 o
  -5   7  13       19.23       22.22     14.09 o
  -4   7  13       12.08        6.13     14.23 o
  -3   7  13      100.82      111.85     16.03 o
  -2   7  13       72.49       80.92     14.49 o
  -1   7  13      167.52      137.36     17.47 o
   0   7  13       73.73       95.03     24.56 o
   1   7  13       13.99       36.07     21.56 o
   2   7  13        1.01       29.68     22.39 o
   3   7  13        0.11       -3.69     23.58 o
 -15   8  13        0.72       10.56     16.59 o
 -14   8  13        0.13       -9.14     16.74 o
 -13   8  13        3.31       12.96     14.32 o
 -12   8  13       16.54       -0.56     17.33 o
 -11   8  13       89.70      103.80     16.53 o
 -10   8  13       46.05       70.94     14.85 o
  -9   8  13       19.22       37.83     14.97 o
  -8   8  13        6.32       11.90     13.14 o
  -7   8  13       17.73       15.97     13.04 o
  -6   8  13        1.80       28.70     14.06 o
  -5   8  13       15.72       32.53     14.08 o
  -4   8  13        5.37        5.86     18.72 o
  -3   8  13       26.30       60.44     16.77 o
  -2   8  13       54.44       59.73     18.43 o
  -1   8  13       71.74       75.56     15.50 o
   0   8  13       12.45       34.44     22.01 o
   1   8  13       12.49       26.53     21.55 o
   2   8  13        0.63       26.12     18.41 o
 -14   9  13       35.61       67.14     16.62 o
 -13   9  13        8.41       21.71     15.76 o
 -12   9  13        2.86       -0.62     15.45 o
 -11   9  13        0.91       18.77     13.72 o
 -10   9  13       12.29       35.42     16.94 o
  -9   9  13       46.05       33.77     17.39 o
  -8   9  13       22.96       23.41     15.01 o
  -7   9  13       57.61       77.52     14.48 o
  -6   9  13       92.71      110.42     14.32 o
  -5   9  13       92.04      120.36     14.53 o
  -4   9  13       53.58       74.98     14.35 o
  -3   9  13       48.02       61.62     15.23 o
  -2   9  13       25.54       28.56     14.48 o
  -1   9  13       33.66       39.96     21.53 o
   0   9  13       32.26       36.51     22.45 o
   1   9  13       10.90        5.22     58.97 o
   2   9  13        1.44        4.50     22.94 o
 -13  10  13       12.10       37.72     16.56 o
 -12  10  13       21.28        2.22     14.73 o
 -11  10  13        9.91       26.79     12.96 o
 -10  10  13        0.50       13.83     13.70 o
  -9  10  13        6.98      -19.84     26.70 o
  -8  10  13        5.11        6.38     12.49 o
  -7  10  13        0.03       17.25     13.33 o
  -6  10  13        0.39        7.56     16.37 o
  -5  10  13        0.60       11.84     15.94 o
  -4  10  13        1.71        8.12     15.73 o
  -3  10  13        5.72       14.63     13.26 o
  -2  10  13       14.52       -4.76     19.82 o
  -1  10  13       25.46        6.05     20.71 o
   0  10  13       12.57       42.21     27.11 o
 -12  11  13        6.75       18.11     34.65 o
 -11  11  13        7.84       -0.94     14.15 o
 -10  11  13       20.03        2.43     17.20 o
  -9  11  13       19.03       44.10     17.20 o
  -8  11  13       34.82       34.59     14.98 o
  -7  11  13       34.02       32.97     22.82 o
  -6  11  13       40.39       51.79     23.91 o
  -5  11  13       54.26       59.08     14.78 o
  -4  11  13       27.69       48.44     16.60 o
  -3  11  13        5.10       14.81     17.65 o
  -2  11  13       11.64       25.99     17.04 o
  -1  11  13       18.33       37.54     22.42 o
  -9  12  13        2.13        8.92     15.67 o
  -8  12  13        0.71       28.50     25.77 o
  -7  12  13       11.60       20.73     13.45 o
  -6  12  13        7.63        6.14     17.42 o
  -5  12  13        6.49       15.36     16.79 o
  -4  12  13        9.06        0.42     15.80 o
  -3  12  13        4.36        5.31     24.96 o
 -18   0  14        0.09       20.05     21.71 o
 -17   0  14       31.64        9.55     26.16 o
 -16   0  14       81.65       77.97     35.95 o
 -15   0  14      145.52      109.21     25.96 o
 -14   0  14       67.56       64.09     35.68 o
 -13   0  14       82.91       53.17     19.57 o
 -12   0  14      142.04      156.65     24.35 o
 -11   0  14      195.82      159.45     30.64 o
 -10   0  14       10.17      -11.49     19.79 o
  -9   0  14       49.71       80.03     42.78 o
  -8   0  14      120.92      121.56     25.84 o
  -7   0  14       19.83        5.79     19.91 o
  -6   0  14      763.92      801.13     37.42 o
  -5   0  14      469.37      390.62     34.98 o
  -4   0  14       76.80      112.16     22.25 o
  -3   0  14        0.67       24.64     24.16 o
  -2   0  14       81.09       80.71     21.59 o
  -1   0  14      279.89      371.62     24.14 o
   0   0  14        5.74       10.96     22.37 o
   1   0  14       29.23       17.69     25.35 o
   2   0  14       11.47        3.89     23.75 o
   3   0  14        8.58        5.06     27.31 o
   4   0  14       34.80       33.62     28.73 o
 -18   1  14        2.48        8.33     14.49 o
 -17   1  14       42.68       36.97     20.27 o
 -16   1  14       48.43       38.42     17.92 o
 -15   1  14       28.02       50.28     15.92 o
 -14   1  14        1.08      -10.08     13.38 o
 -13   1  14       17.76       29.31     13.49 o
 -12   1  14        1.59       14.86     15.27 o
 -11   1  14      181.52      177.58     15.81 o
 -10   1  14      135.05      127.64     12.87 o
  -9   1  14      439.55      379.09     19.51 o
  -8   1  14      860.78      926.95     41.89 o
  -7   1  14     1102.20     1036.27     44.14 o
  -6   1  14      422.13      382.96     15.67 o
  -5   1  14      504.11      496.71     17.45 o
  -4   1  14      207.87      222.42     14.78 o
  -3   1  14      140.92      138.06     15.67 o
  -2   1  14      393.43      417.60     16.55 o
  -1   1  14      218.64      247.99     17.08 o
   0   1  14       36.19       41.53     15.81 o
   1   1  14       29.33       19.78     17.63 o
   2   1  14       26.35       30.32     17.56 o
   3   1  14       28.32       32.59     20.25 o
   4   1  14       12.82       28.60     21.11 o
 -18   2  14        0.18       -9.47     29.13 o
 -17   2  14        2.71      -14.40     14.40 o
 -16   2  14        3.06       -1.33     13.81 o
 -15   2  14        7.79       23.13     14.62 o
 -14   2  14       51.48       68.59     14.36 o
 -13   2  14       45.14       37.54     15.45 o
 -12   2  14       21.21       31.38     15.04 o
 -11   2  14       83.16       93.93     17.71 o
 -10   2  14       82.07      124.33     21.00 o
  -9   2  14        0.80       -0.37     14.38 o
  -8   2  14       68.61       60.89     15.75 o
  -7   2  14       56.63       47.69     15.19 o
  -6   2  14        0.14        5.69     13.52 o
  -5   2  14      161.07      170.48     14.66 o
  -4   2  14        1.34       -8.15     16.20 o
  -3   2  14       10.33       12.66     14.25 o
  -2   2  14       65.66       76.54     16.87 o
  -1   2  14        9.83       12.02     15.89 o
   0   2  14       10.57       14.22     16.54 o
   1   2  14       51.97       62.14     17.93 o
   2   2  14       16.36       24.95     19.59 o
   3   2  14        4.24      -16.79     23.93 o
   4   2  14        8.15       32.59     25.05 o
 -18   3  14        0.37      -16.94     16.94 o
 -17   3  14        6.11       17.53     15.00 o
 -16   3  14       64.75       59.31     15.79 o
 -15   3  14       38.59       66.77     27.12 o
 -14   3  14        3.41        5.50     14.77 o
 -13   3  14        3.04       20.58     14.55 o
 -12   3  14       10.13       29.18     14.13 o
 -11   3  14      199.32      208.90     24.43 o
 -10   3  14      256.76      240.14     24.31 o
  -9   3  14      423.19      445.62     42.27 o
  -8   3  14      365.94      403.48     24.19 o
  -7   3  14      383.12      411.30     15.44 o
  -6   3  14       74.64       78.71     16.36 o
  -5   3  14      238.67      266.21     15.08 o
  -4   3  14      136.82      122.68     14.66 o
  -3   3  14      266.84      308.42     17.28 o
  -2   3  14      618.21      590.66     18.67 o
  -1   3  14      160.74      169.02     13.89 o
   0   3  14       19.45       14.09     16.11 o
   1   3  14       11.10        3.38     21.14 o
   2   3  14       24.14       36.28     22.46 o
   3   3  14       24.37       45.35     23.60 o
   4   3  14       32.72       27.45     24.91 o
 -17   4  14        0.49        4.99     31.46 o
 -16   4  14        3.46       12.09     13.59 o
 -15   4  14       74.97       53.62     15.60 o
 -14   4  14      186.63      146.04     14.49 o
 -13   4  14      176.10      168.21     15.90 o
 -12   4  14       50.88       70.11     14.61 o
 -11   4  14       17.95       33.00     13.39 o
 -10   4  14       12.35       12.15     15.18 o
  -9   4  14      174.71      151.65     14.01 o
  -8   4  14      772.91      844.58     48.89 o
  -7   4  14      257.92      246.45     15.10 o
  -6   4  14       64.82      106.01     15.56 o
  -5   4  14       92.02      104.10     14.57 o
  -4   4  14       93.96      110.41     21.50 o
  -3   4  14       32.30       19.18     13.97 o
  -2   4  14       21.25       31.24     17.32 o
  -1   4  14        2.14       14.13     15.59 o
   0   4  14       57.58       59.77     15.33 o
   1   4  14       33.27       39.50     21.39 o
   2   4  14       43.02       46.70     19.98 o
   3   4  14        0.24       23.23     31.69 o
   4   4  14        0.92       -8.02     24.54 o
 -17   5  14       13.77       14.61     13.25 o
 -16   5  14       13.03       18.59     14.70 o
 -15   5  14        1.25       23.95     14.20 o
 -14   5  14        0.88       11.63     15.04 o
 -13   5  14       37.38       55.00     16.02 o
 -12   5  14      139.19       84.06     21.23 o
 -11   5  14      138.35      149.24     17.20 o
 -10   5  14       20.94       35.61     13.85 o
  -9   5  14      235.19      199.54     15.57 o
  -8   5  14      143.80      132.11     14.88 o
  -7   5  14      771.41      739.36     17.07 o
  -6   5  14      793.14      717.07     16.13 o
  -5   5  14      264.08      258.12     15.19 o
  -4   5  14       28.61       19.84     16.54 o
  -3   5  14       53.62       81.78     14.15 o
  -2   5  14      144.49      163.16     16.13 o
  -1   5  14      100.79      152.67     21.26 o
   0   5  14      155.78      154.11     22.77 o
   1   5  14       42.48       59.35     22.69 o
   2   5  14       25.88       16.72     45.14 o
   3   5  14        5.36        6.02     24.08 o
 -16   6  14        0.17       -7.14     14.77 o
 -15   6  14        1.46        3.01     14.50 o
 -14   6  14       11.68       28.05     14.69 o
 -13   6  14        4.59       33.46     14.56 o
 -12   6  14        6.90        5.53     16.13 o
 -11   6  14       42.83       68.38     15.39 o
 -10   6  14       10.13       29.00     15.41 o
  -9   6  14       27.05       -0.47     13.30 o
  -8   6  14      158.41      172.60     13.28 o
  -7   6  14      108.53      122.36     13.62 o
  -6   6  14       17.84       10.28     14.34 o
  -5   6  14      121.77      154.46     18.01 o
  -4   6  14       76.68       96.64     14.86 o
  -3   6  14       27.57        9.24     15.33 o
  -2   6  14      156.50      165.66     14.19 o
  -1   6  14       68.80       15.56     25.73 o
   0   6  14       18.01       20.55     31.34 o
   1   6  14        3.66        4.73     15.99 o
   2   6  14        8.61       28.64     18.59 o
   3   6  14        0.46       32.93     23.54 o
 -16   7  14       12.95        8.23     16.31 o
 -15   7  14        0.04       -9.51     13.81 o
 -14   7  14        0.61        0.35     15.97 o
 -13   7  14        2.43      -17.56     17.56 o
 -12   7  14       54.07       37.77     15.23 o
 -11   7  14       68.13       52.77     17.44 o
 -10   7  14       64.40       82.37     13.21 o
  -9   7  14       14.64       12.26     11.78 o
  -8   7  14       65.31       62.21     16.11 o
  -7   7  14      109.81      132.64     12.83 o
  -6   7  14      139.44      121.59     14.08 o
  -5   7  14       74.28       63.13     12.59 o
  -4   7  14       21.19       33.54     13.49 o
  -3   7  14      100.03      139.41     17.63 o
  -2   7  14      197.06      193.36     17.41 o
  -1   7  14       97.55       93.43     16.64 o
   0   7  14        4.65       27.61     17.88 o
   1   7  14        0.88      -15.66     15.66 o
   2   7  14        0.35        6.71     16.19 o
 -15   8  14        0.79        5.43     13.52 o
 -14   8  14        0.58       15.98     13.59 o
 -13   8  14       36.86       46.73     16.35 o
 -12   8  14       47.81       41.31     22.11 o
 -11   8  14       39.77       61.27     15.25 o
 -10   8  14       68.67       87.99     15.49 o
  -9   8  14        1.61       23.88     14.77 o
  -8   8  14        0.36       -3.63     17.16 o
  -7   8  14        3.42       10.82     14.12 o
  -6   8  14        6.11       27.63     14.17 o
  -5   8  14        0.41        1.65     14.36 o
  -4   8  14       41.87       58.66     13.19 o
  -3   8  14        0.38       10.13     19.49 o
  -2   8  14       34.27       21.67     17.43 o
  -1   8  14       20.14       31.23     30.75 o
   0   8  14       10.73       32.60     22.23 o
   1   8  14        0.51       35.70     22.72 o
 -14   9  14       18.05        5.50     16.27 o
 -13   9  14       30.48       40.39     15.58 o
 -12   9  14       77.17       66.19     13.41 o
 -11   9  14       38.10       42.62     12.73 o
 -10   9  14       15.42       21.63     13.49 o
  -9   9  14       27.09       40.47     15.15 o
  -8   9  14       38.44       38.64     14.61 o
  -7   9  14      159.15      160.65     27.77 o
  -6   9  14      192.69      185.72     15.52 o
  -5   9  14       94.80      104.32     14.31 o
  -4   9  14       56.02       55.61     15.85 o
  -3   9  14       21.91       27.87     13.63 o
  -2   9  14        8.35       13.58     18.70 o
  -1   9  14       19.51       32.29     17.32 o
   0   9  14       44.30       72.07     23.00 o
 -13  10  14        0.67        0.45     12.54 o
 -12  10  14        2.64       17.50     14.49 o
 -11  10  14        0.42       20.00     14.53 o
 -10  10  14        0.21       12.60     17.39 o
  -9  10  14        0.33       26.48     12.88 o
  -8  10  14        0.26        3.46     19.57 o
  -7  10  14       12.53       -3.77     20.53 o
  -6  10  14        6.29       -1.07     16.88 o
  -5  10  14        6.18       45.22     26.61 o
  -4  10  14        3.85       25.08     13.00 o
  -3  10  14       17.78       12.45     17.82 o
  -2  10  14        7.08       62.20     31.50 o
  -1  10  14        0.26        2.30     16.24 o
 -11  11  14        2.09       15.00     18.76 o
 -10  11  14        0.66       -7.33     15.09 o
  -9  11  14        0.27       30.55     13.75 o
  -8  11  14        5.92       20.55     17.71 o
  -7  11  14       28.41       60.74     15.24 o
  -6  11  14       56.83       62.94     19.61 o
  -5  11  14       24.23       17.26     15.72 o
  -4  11  14        6.45       13.05     13.90 o
  -3  11  14        6.38       20.50     23.14 o
  -2  11  14        5.86       22.29     33.02 o
  -7  12  14        0.91       36.80     16.74 o
  -6  12  14        0.98       23.39     25.17 o
 -18   1  15        1.81       12.67     15.44 o
 -17   1  15        1.20        4.46     16.25 o
 -16   1  15        2.25        2.94     32.46 o
 -15   1  15        0.69        1.27     13.93 o
 -14   1  15       39.16       63.54     13.63 o
 -13   1  15      125.27      124.41     13.93 o
 -12   1  15       31.03       51.18     20.97 o
 -11   1  15        7.29        5.01     12.27 o
 -10   1  15       18.31       40.94     16.22 o
  -9   1  15        2.22       41.30     23.35 o
  -8   1  15      234.74      217.50     15.76 o
  -7   1  15     1201.71     1085.90     64.07 o
  -6   1  15      308.04      337.70     17.46 o
  -5   1  15      254.04      267.09     18.75 o
  -4   1  15      159.62      143.01     14.80 o
  -3   1  15       34.25       25.51     14.63 o
  -2   1  15        2.61       12.07     15.72 o
  -1   1  15      150.23      150.66     16.37 o
   0   1  15      145.24      131.22     26.62 o
   1   1  15       83.03       71.90     17.46 o
   2   1  15       30.01       31.88     19.00 o
   3   1  15        0.94       10.84     21.52 o
 -18   2  15        0.55       14.91     23.64 o
 -17   2  15        1.69        7.03     16.89 o
 -15   2  15       19.97       17.39     20.36 o
 -14   2  15      269.71      215.46     23.71 o
 -13   2  15      224.23      196.54     15.31 o
 -12   2  15      252.30      204.77     15.55 o
 -11   2  15       93.96      106.37     17.39 o
 -10   2  15        3.14      -14.04     14.04 o
  -9   2  15       22.54       44.11     15.33 o
  -8   2  15      330.05      408.43     26.16 o
  -7   2  15       50.48       42.70     14.64 o
  -6   2  15      179.00      204.25     19.57 o
  -5   2  15      555.05      464.93     15.82 o
  -4   2  15       63.22       95.17     15.99 o
  -3   2  15        1.09       -4.14     16.22 o
  -2   2  15        0.61       22.03     14.63 o
  -1   2  15        2.75        5.56     15.23 o
   0   2  15        0.87        4.39     17.66 o
   1   2  15        0.60       22.30     19.24 o
   2   2  15        0.61       10.81     20.95 o
   3   2  15        3.19       14.65     25.27 o
 -18   3  15        0.21       25.61     15.37 o
 -17   3  15        0.19       11.95     13.97 o
 -16   3  15       31.59       27.38     13.65 o
 -15   3  15       22.93       27.26     17.39 o
 -14   3  15       60.69       57.65     18.64 o
 -13   3  15       37.92       54.61     17.34 o
 -12   3  15        6.67        9.65     14.38 o
 -11   3  15       23.93       37.66     19.03 o
 -10   3  15       84.40       92.08     15.20 o
  -9   3  15      490.12      434.84     17.55 o
  -8   3  15      459.46      371.55     28.12 o
  -7   3  15      508.93      425.81     15.51 o
  -6   3  15      113.92       97.56     14.57 o
  -5   3  15       68.81      102.22     16.17 o
  -4   3  15       98.60      102.96     16.27 o
  -3   3  15      477.27      491.52     17.20 o
  -2   3  15       57.71       67.98     17.42 o
  -1   3  15       53.95       55.45     17.98 o
   0   3  15        6.56        5.41     22.86 o
   1   3  15        8.27       17.27     22.24 o
   2   3  15       49.96       31.95     24.02 o
   3   3  15       39.31      -21.47     26.47 o
 -17   4  15        3.94       32.81     18.29 o
 -16   4  15        6.81       16.38     13.62 o
 -15   4  15        1.85       29.07     16.09 o
 -14   4  15       11.74        9.08     21.74 o
 -13   4  15       46.98       45.79     17.72 o
 -12   4  15       20.62       32.75     15.04 o
 -10   4  15       31.76       33.47     14.76 o
  -9   4  15        3.87       36.35     16.07 o
  -8   4  15       62.11       61.81     22.09 o
  -7   4  15       87.88       93.01     13.03 o
  -6   4  15        4.76       -1.93     17.40 o
  -5   4  15       31.29       53.29     12.36 o
  -4   4  15        4.01       23.14     16.74 o
  -3   4  15       21.94       10.02     14.47 o
  -2   4  15        1.20       15.51     17.94 o
  -1   4  15       32.36       58.07     20.68 o
   0   4  15       22.00        8.78     32.37 o
   1   4  15       13.75       19.09     22.62 o
   2   4  15        6.97      -10.79     22.56 o
   3   4  15        0.78       -2.54     24.01 o
 -17   5  15        2.81       20.51     14.97 o
 -16   5  15        3.87       42.84     16.19 o
 -15   5  15        7.80        0.45     13.62 o
 -14   5  15       21.29       37.25     14.64 o
 -13   5  15       24.62       40.41     16.13 o
 -12   5  15       34.56       18.14     13.15 o
 -11   5  15        0.59      -16.84     16.84 o
 -10   5  15        0.65       10.57     14.97 o
  -9   5  15       38.02       32.02     17.03 o
  -8   5  15      375.76      344.59     16.02 o
  -7   5  15      287.09      291.88     23.42 o
  -6   5  15        1.59       24.74     14.48 o
  -4   5  15      143.38      157.57     14.99 o
  -3   5  15      104.13       89.70     14.76 o
  -2   5  15      239.23      243.67     15.90 o
  -1   5  15       84.51       69.97     42.24 o
   0   5  15        7.38       -0.60     17.92 o
   1   5  15        3.84       43.75     23.08 o
   2   5  15        2.46       12.04     24.15 o
 -16   6  15        8.17       16.95     12.90 o
 -15   6  15       34.40       28.57     16.14 o
 -14   6  15       86.76       96.65     23.12 o
 -13   6  15       85.52       84.34     14.87 o
 -12   6  15       41.44       39.79     14.31 o
 -11   6  15       58.70       45.32     21.50 o
 -10   6  15      158.78      153.53     12.13 o
  -9   6  15      133.04      114.65     14.28 o
  -8   6  15       22.15       26.47     14.29 o
  -7   6  15       26.26       35.62     16.27 o
  -6   6  15       14.24       14.88     16.15 o
  -5   6  15       65.83       95.15     13.73 o
  -4   6  15       91.10       77.44     14.85 o
  -3   6  15       34.33       57.99     17.00 o
  -2   6  15        0.26       10.13     19.26 o
  -1   6  15        0.06       -2.93     22.27 o
   0   6  15        2.42      -15.93     15.93 o
   1   6  15        1.19       23.68     29.53 o
   2   6  15        1.11       26.55     18.98 o
 -16   7  15        0.24       13.75     13.15 o
 -15   7  15        0.85       26.65     18.42 o
 -14   7  15       18.90       26.73     13.33 o
 -13   7  15       42.67       48.46     16.16 o
 -12   7  15       31.12       34.64     13.48 o
 -11   7  15       21.27       27.34     12.76 o
 -10   7  15        2.20       -4.45     15.58 o
  -9   7  15       48.37       79.95     15.30 o
  -8   7  15       76.91       65.03     20.28 o
  -7   7  15       63.22       91.71     16.08 o
  -6   7  15      158.40      126.37     13.55 o
  -5   7  15      255.86      238.36     25.22 o
  -4   7  15      151.58      186.41     17.26 o
  -3   7  15      102.38      125.30     13.75 o
  -2   7  15       27.45       54.83     17.64 o
  -1   7  15        3.13       15.02     22.67 o
   0   7  15        7.37       51.02     22.99 o
   1   7  15       30.03       23.93     31.37 o
 -15   8  15        0.12       17.54     16.52 o
 -14   8  15        8.36       -4.48     16.25 o
 -13   8  15        0.45       24.32     17.50 o
 -12   8  15        2.45        2.57     13.23 o
 -11   8  15        0.61        7.08     15.36 o
 -10   8  15        0.09       -1.79     13.67 o
  -9   8  15       21.83       13.41     24.04 o
  -8   8  15       68.64       73.38     16.36 o
  -7   8  15       14.15       21.13     12.05 o
  -6   8  15       14.66       15.38     14.46 o
  -5   8  15       24.73       30.26     14.38 o
  -4   8  15        6.33       21.22     17.03 o
  -3   8  15        0.10        6.25     15.48 o
  -2   8  15        1.13      -11.12     15.90 o
  -1   8  15        0.10        7.27     31.72 o
   0   8  15        1.96        6.21     16.09 o
 -14   9  15        0.07       12.02     15.07 o
 -13   9  15       10.26       14.55     21.25 o
 -12   9  15        9.36       24.90     15.67 o
 -11   9  15        0.09        1.93     14.83 o
 -10   9  15        0.37       11.07     15.14 o
  -9   9  15       21.37        1.77     14.01 o
  -8   9  15       29.50       65.91     16.82 o
  -7   9  15       20.19       21.14     14.73 o
  -6   9  15       13.51       15.13     12.75 o
  -5   9  15        6.77       10.90     14.56 o
  -4   9  15        7.98       24.46     20.15 o
  -3   9  15       18.70        9.35     16.69 o
  -2   9  15       11.86       -5.16     23.83 o
  -1   9  15        2.59       10.21     18.84 o
 -12  10  15       19.93       42.43     13.33 o
 -11  10  15       19.51        3.66     15.75 o
 -10  10  15       62.74       56.46     14.35 o
  -9  10  15       51.95       49.86     21.85 o
  -8  10  15       11.55       27.17     15.29 o
  -7  10  15       10.66        7.21     14.87 o
  -6  10  15       23.11       46.24     16.58 o
  -5  10  15       12.52       21.23     19.90 o
  -4  10  15       13.08       15.93     15.99 o
  -3  10  15        9.33       23.18     17.42 o
  -2  10  15        0.04       78.68     31.56 o
 -10  11  15       13.93        9.10     17.16 o
  -9  11  15       33.19       35.05     17.52 o
  -8  11  15       18.31       21.49     14.11 o
  -7  11  15        5.73        7.17     13.94 o
  -6  11  15        6.56        5.29     14.71 o
  -5  11  15       25.69       10.18     17.25 o
  -4  11  15       30.65       28.29     17.45 o
 -18   0  16        1.57       53.72     33.40 o
 -17   0  16        2.21       -7.59     30.12 o
 -16   0  16       11.28       21.41     20.13 o
 -15   0  16        4.34       24.87     20.06 o
 -14   0  16       51.53       69.51     20.59 o
 -13   0  16      121.88      100.15     19.71 o
 -12   0  16      457.64      500.27    101.10 o
 -11   0  16      923.52      750.62    111.84 o
 -10   0  16     1177.99     1087.05    112.30 o
  -9   0  16      286.11      276.22     31.23 o
  -8   0  16       43.77       42.18     19.21 o
  -7   0  16       70.45      100.20     20.44 o
  -6   0  16       17.70       49.88     18.69 o
  -5   0  16      309.92      327.11     27.25 o
  -4   0  16      392.19      342.38     23.80 o
  -3   0  16      289.77      268.09     28.44 o
  -2   0  16       28.59       27.08     23.54 o
  -1   0  16        2.30       13.85     22.85 o
   0   0  16        2.34        2.25     23.17 o
   1   0  16        4.75       15.33     27.20 o
   2   0  16        4.70       -6.64     25.57 o
 -18   1  16        6.52       21.87     15.63 o
 -17   1  16       17.79        4.16     13.87 o
 -16   1  16        0.25       -8.22     17.56 o
 -15   1  16       39.49       64.44     13.61 o
 -14   1  16       79.21      106.01     19.36 o
 -13   1  16       69.86       64.83     13.83 o
 -12   1  16       34.91       79.29     20.80 o
 -11   1  16        0.47       -9.39     14.22 o
 -10   1  16       22.14       35.20     13.84 o
  -9   1  16       33.41       37.44     14.10 o
  -8   1  16       30.90       53.46     12.58 o
  -7   1  16      129.13      165.02     21.34 o
  -6   1  16      186.99      161.50     14.78 o
  -5   1  16      392.94      439.01     27.00 o
  -4   1  16      196.80      178.19     16.70 o
  -3   1  16       79.78       97.79     16.31 o
  -2   1  16       37.08       54.52     16.34 o
  -1   1  16       23.09       40.09     16.18 o
   0   1  16       31.34       48.05     17.48 o
   1   1  16       44.22       38.71     19.04 o
   2   1  16       14.00       22.08     20.65 o
 -18   2  16        1.38       14.80     17.37 o
 -17   2  16        6.80        9.68     14.77 o
 -16   2  16        5.55       41.06     15.87 o
 -15   2  16        0.14       -2.08     14.14 o
 -14   2  16        4.19        8.81     14.22 o
 -13   2  16       15.83        9.57     14.06 o
 -12   2  16       38.47       62.06     14.08 o
 -11   2  16        3.55       35.65     14.37 o
 -10   2  16        1.10       -2.57     13.69 o
  -9   2  16       14.22       25.36     15.01 o
  -8   2  16        1.67       21.19     16.85 o
  -7   2  16       13.59       17.36     15.89 o
  -6   2  16        7.81       10.02     14.02 o
  -5   2  16       12.33       22.46     14.19 o
  -4   2  16       42.25       59.76     15.67 o
  -3   2  16        9.59       11.22     14.36 o
  -2   2  16        6.22       22.76     16.14 o
  -1   2  16       11.82        2.06     17.01 o
   0   2  16       10.83       18.59     18.24 o
   1   2  16        0.29       21.06     20.11 o
   2   2  16        1.41       10.34     24.10 o
 -18   3  16        3.45       16.30     19.12 o
 -17   3  16       19.31       16.26     16.69 o
 -16   3  16        4.28       16.20     14.73 o
 -15   3  16        1.67        9.06     15.98 o
 -14   3  16       22.33       22.13     27.03 o
 -13   3  16       39.63       31.36     15.59 o
 -11   3  16       39.61       27.00     13.96 o
 -10   3  16       32.01       26.39     14.80 o
  -9   3  16       22.49        1.58     18.50 o
  -7   3  16      199.26      207.97     18.84 o
  -6   3  16      128.21      161.46     16.38 o
  -5   3  16      130.01      134.96     15.19 o
  -4   3  16       85.50       89.61     14.68 o
  -3   3  16       31.92       39.93     17.39 o
  -2   3  16        1.05        5.74     16.85 o
  -1   3  16       15.29       11.01     19.97 o
   0   3  16       23.73       13.97     19.87 o
   1   3  16       43.46       44.68     23.74 o
   2   3  16        4.95       27.37     24.42 o
 -17   4  16        0.59       12.19     16.34 o
 -16   4  16       10.69       30.15     14.54 o
 -15   4  16       12.57       17.87     14.61 o
 -14   4  16       64.29       34.43     22.27 o
 -13   4  16      122.21      122.96     13.39 o
 -12   4  16      206.73      177.82     22.85 o
 -11   4  16      260.49      241.23     15.21 o
 -10   4  16      383.45      349.16     17.36 o
  -9   4  16       83.56      112.06     14.43 o
  -8   4  16       19.97       50.98     13.71 o
  -7   4  16      110.14      102.22     18.41 o
  -6   4  16      257.38      247.30     18.83 o
  -5   4  16      276.69      271.37     16.20 o
  -4   4  16      148.36      157.27     15.22 o
  -3   4  16       49.15       49.31     13.89 o
  -2   4  16       11.92       22.39     17.99 o
  -1   4  16        9.74        0.12     17.20 o
   0   4  16       17.01       15.39     28.96 o
   1   4  16        3.57        6.49     23.14 o
   2   4  16        1.95      -21.88     24.09 o
 -17   5  16        0.20       12.21     15.97 o
 -16   5  16        7.13       19.04     18.10 o
 -15   5  16       14.88       54.83     18.31 o
 -14   5  16       17.85        3.78     15.05 o
 -13   5  16        0.35       12.53     18.85 o
 -12   5  16       26.56       21.57     15.19 o
 -11   5  16       24.94       19.40     13.99 o
 -10   5  16       79.64      100.53     16.76 o
  -9   5  16       62.75       66.55     19.68 o
  -8   5  16       71.52       46.59     14.35 o
  -7   5  16       40.22       30.33     16.41 o
  -6   5  16      142.43      166.66     15.07 o
  -5   5  16      339.58      293.03     17.15 o
  -4   5  16      131.07      158.63     18.14 o
  -3   5  16       90.18       69.61     15.84 o
  -2   5  16       12.89        1.25     19.02 o
  -1   5  16       20.01       45.93     20.63 o
   0   5  16        9.01       29.01     41.27 o
   1   5  16       11.98       17.39     23.44 o
 -16   6  16        0.24       15.19     16.37 o
 -15   6  16        1.42       13.95     12.80 o
 -14   6  16        0.02        2.05     16.42 o
 -13   6  16        6.66        4.61     14.47 o
 -12   6  16       22.78       18.95     15.68 o
 -11   6  16       16.28       34.52     16.75 o
 -10   6  16        0.02        3.84     15.06 o
  -9   6  16       23.23        1.22     14.85 o
  -8   6  16        3.13       34.03     16.58 o
  -7   6  16        0.29       15.14     13.14 o
  -6   6  16        6.25       19.58     14.98 o
  -5   6  16       88.34      102.33     14.88 o
  -4   6  16        9.60       28.71     17.07 o
  -3   6  16        9.64       10.79     17.32 o
  -2   6  16       10.12        4.45     22.39 o
  -1   6  16        4.48      -22.56     31.23 o
   0   6  16        5.10      -10.65     23.98 o
   1   6  16        8.93       30.91     19.32 o
 -16   7  16        0.16       -1.57     37.90 o
 -15   7  16        0.73       24.38     14.18 o
 -14   7  16        0.87      -13.88     13.88 o
 -13   7  16        0.00       -0.38     17.82 o
 -12   7  16        8.44        5.32     15.67 o
 -11   7  16        2.85        7.48     15.16 o
 -10   7  16        0.24        8.17     13.79 o
  -9   7  16       29.62       35.92     13.21 o
  -8   7  16        1.86       -4.26     21.07 o
  -7   7  16        1.21       19.78     14.65 o
  -6   7  16       10.33       11.57     14.55 o
  -5   7  16       34.72       42.55     18.65 o
  -4   7  16       12.01       13.43     13.28 o
  -3   7  16        0.79        9.09     15.69 o
  -2   7  16        0.55        4.16     18.36 o
  -1   7  16        3.57       42.46     32.53 o
   0   7  16       12.44       39.45     19.17 o
 -15   8  16        8.03       -9.74     18.64 o
 -14   8  16       21.33       -1.61     16.13 o
 -13   8  16       10.89       15.90     17.90 o
 -12   8  16       31.11       14.87     14.46 o
 -11   8  16       37.50       15.11     17.83 o
 -10   8  16       43.40       71.16     12.79 o
  -9   8  16       62.61       73.71     14.69 o
  -8   8  16       42.91       55.73     12.49 o
  -7   8  16       55.35       47.30     16.54 o
  -6   8  16       48.68       41.19     13.79 o
  -5   8  16       42.57       34.06     17.63 o
  -4   8  16       13.46       20.85     15.53 o
  -3   8  16       23.69       27.58     15.61 o
  -2   8  16       28.84       42.89     18.84 o
  -1   8  16        5.60        1.00     43.81 o
 -13   9  16        0.09       29.36     14.95 o
 -12   9  16        4.40        9.60     14.75 o
 -11   9  16       25.14       34.36     17.61 o
 -10   9  16       30.71       26.57     15.32 o
  -9   9  16       26.51       36.40     14.65 o
  -8   9  16       23.03       27.33     17.59 o
  -7   9  16       22.85      -13.52     16.73 o
  -6   9  16       36.61       21.72     13.57 o
  -5   9  16       56.59       64.69     18.40 o
  -4   9  16       27.92       24.91     15.95 o
  -3   9  16       22.17       17.17     34.32 o
  -2   9  16        6.68      -31.72     31.72 o
 -12  10  16        0.04        9.52     14.61 o
 -11  10  16        2.54       15.93     17.62 o
 -10  10  16        6.01        5.99     14.57 o
  -9  10  16        1.85      -10.93     14.17 o
  -8  10  16        2.59      -13.44     21.08 o
  -7  10  16        1.06       -6.87     13.50 o
  -6  10  16        2.42       21.75     16.94 o
  -5  10  16        1.94        8.07     15.51 o
  -4  10  16        1.28      -16.29     16.29 o
  -8  11  16        0.44       45.21     25.08 o
  -7  11  16        0.87      -15.51     30.80 o
 -18   1  17        0.08       18.64     25.99 o
 -17   1  17        1.60      -18.34     18.34 o
 -16   1  17        3.32       10.99     21.04 o
 -15   1  17       35.46       27.23     15.41 o
 -14   1  17       46.51       22.66     15.20 o
 -13   1  17        1.57        8.61     13.45 o
 -12   1  17       43.90       67.09     17.64 o
 -11   1  17       99.42       88.83     14.13 o
 -10   1  17        5.74       15.63     13.28 o
  -9   1  17      122.19      157.54     16.04 o
  -8   1  17      193.49      191.56     17.05 o
  -7   1  17       16.00       15.58     16.56 o
  -6   1  17       96.22       89.48     14.69 o
  -5   1  17      147.77      135.77     16.48 o
  -4   1  17      155.08      173.20     16.61 o
  -3   1  17        5.36       12.58     14.38 o
  -2   1  17        0.82       19.62     16.98 o
  -1   1  17        5.64       25.82     16.75 o
   0   1  17        1.52       -6.27     19.17 o
   1   1  17        3.81        6.05     19.63 o
 -18   2  17       14.46       54.22     16.70 o
 -17   2  17       11.20       10.46     17.93 o
 -16   2  17       11.66       23.17     20.91 o
 -15   2  17        3.25       29.74     17.34 o
 -14   2  17        7.56       25.72     15.52 o
 -13   2  17       73.94       50.21     14.34 o
 -12   2  17      185.13      158.14     15.59 o
 -11   2  17      415.49      409.41     36.40 o
 -10   2  17      320.98      292.26     17.45 o
  -9   2  17      200.40      164.86     15.70 o
  -8   2  17      268.36      259.19     14.42 o
  -7   2  17      147.90      163.06     17.08 o
  -6   2  17       62.11       54.77     14.41 o
  -5   2  17       86.88      108.63     16.66 o
  -4   2  17      106.50      103.86     14.56 o
  -3   2  17      130.99      130.84     16.37 o
  -2   2  17      163.31      131.32     15.24 o
  -1   2  17       77.02       49.59     20.88 o
   0   2  17        1.72        8.98     19.09 o
   1   2  17        0.42        7.01     21.28 o
 -17   3  17        8.47       39.10     18.32 o
 -16   3  17        1.67       22.43     16.31 o
 -15   3  17        2.74      -15.60     15.60 o
 -14   3  17       10.26       31.32     17.83 o
 -13   3  17        6.79       25.74     14.40 o
 -12   3  17        9.28       25.27     21.97 o
 -11   3  17        1.10       26.00     14.01 o
 -10   3  17        4.82        1.21     16.97 o
  -9   3  17        1.18       26.78     15.17 o
  -8   3  17        7.08       20.72     12.69 o
  -7   3  17       30.22       46.81     16.94 o
  -6   3  17       10.57       22.54     16.55 o
  -5   3  17       33.81       44.60     14.20 o
  -4   3  17      102.16      127.05     17.12 o
  -3   3  17       26.42       44.22     19.81 o
  -2   3  17       72.24      108.28     18.12 o
  -1   3  17       35.36       45.68     14.67 o
   0   3  17        0.97       12.86     21.99 o
   1   3  17        0.25       34.58     24.12 o
 -17   4  17        0.45       34.00     16.31 o
 -16   4  17        0.48       -0.76     16.29 o
 -15   4  17        0.97       21.29     14.98 o
 -14   4  17        0.03        6.95     14.17 o
 -13   4  17        0.64       -3.62     15.38 o
 -12   4  17        1.71       24.35     15.10 o
 -11   4  17        0.10       13.38     14.55 o
 -10   4  17        1.70       15.04     14.98 o
  -9   4  17        9.46       32.80     16.60 o
  -8   4  17       16.40       21.12     16.73 o
  -7   4  17       14.58       24.77     15.06 o
  -6   4  17        1.67        2.04     15.94 o
  -5   4  17        5.32       22.15     15.83 o
  -4   4  17        1.93       -5.37     14.23 o
  -3   4  17        0.36        0.66     15.17 o
  -2   4  17        2.85       12.69     18.70 o
  -1   4  17        0.62       24.89     23.04 o
   0   4  17        5.79       11.84     19.06 o
 -17   5  17       10.32       25.50     17.07 o
 -16   5  17        1.91       -2.54     13.07 o
 -15   5  17        0.48       11.63     13.95 o
 -14   5  17        0.59       20.90     17.74 o
 -13   5  17        4.70       -9.11     17.38 o
 -12   5  17        1.28       18.47     19.61 o
 -11   5  17        0.20      -11.95     11.95 o
 -10   5  17        0.71       25.18     26.87 o
  -9   5  17        3.74        5.84     16.67 o
  -8   5  17        3.96       26.14     16.86 o
  -7   5  17        5.35        0.05     16.99 o
  -6   5  17        7.79       10.75     14.87 o
  -5   5  17       10.41       10.87     17.43 o
  -4   5  17        1.65       19.26     16.85 o
  -3   5  17        3.82       11.19     15.54 o
  -2   5  17        0.26       14.10     22.35 o
  -1   5  17        7.40       12.85     31.78 o
   0   5  17        4.17       20.73     23.93 o
 -16   6  17        5.33       15.57     15.69 o
 -15   6  17        2.30       38.67     21.51 o
 -14   6  17       13.46       -1.99     14.57 o
 -13   6  17       32.63       25.45     19.08 o
 -12   6  17      121.47      112.63     13.96 o
 -11   6  17      119.48       96.76     27.24 o
 -10   6  17      127.68      165.76     24.00 o
  -8   6  17      185.86      180.35     13.99 o
  -7   6  17      119.06       86.81     12.84 o
  -6   6  17      118.64      150.68     18.72 o
  -5   6  17       70.25       56.63     17.32 o
  -4   6  17       29.71       39.43     14.80 o
  -3   6  17       36.97       30.49     16.35 o
  -2   6  17       39.56       51.59     19.21 o
  -1   6  17       16.94       45.60     33.67 o
 -15   7  17        0.38      -12.46     16.47 o
 -14   7  17        0.17        6.60     16.64 o
 -13   7  17        0.02       11.23     16.43 o
 -12   7  17       22.44       53.36     12.57 o
 -11   7  17       41.28       49.85     18.77 o
 -10   7  17        0.21       31.32     15.18 o
  -9   7  17        3.77       13.47     16.34 o
  -8   7  17        4.43       21.58     14.95 o
  -7   7  17        6.51        5.19     14.77 o
  -6   7  17       23.92       22.51     19.28 o
  -5   7  17       30.35       40.07     15.23 o
  -4   7  17        3.36       13.53     17.78 o
  -3   7  17       16.94       18.43     22.77 o
  -2   7  17       28.29        3.09     28.71 o
  -1   7  17        7.76        2.63     19.26 o
 -14   8  17        0.10       -2.06     16.72 o
 -13   8  17        3.83      -11.96     14.96 o
 -12   8  17        0.17       27.94     15.81 o
 -11   8  17        1.67       11.64     15.88 o
 -10   8  17        7.62        6.30     15.23 o
  -9   8  17        4.06       25.24     14.54 o
  -8   8  17        1.51       24.18     16.95 o
  -7   8  17        3.26       11.35     17.13 o
  -6   8  17        0.10        5.35     15.06 o
  -5   8  17        0.09       -6.09     15.23 o
  -4   8  17        0.02       16.12     19.02 o
  -3   8  17        0.21       -4.57     22.84 o
  -2   8  17       11.93       30.85     22.34 o
 -13   9  17        6.74       -1.21     18.11 o
 -12   9  17        1.30      -12.77     22.08 o
 -11   9  17        0.12       29.28     15.54 o
 -10   9  17        0.04        8.92     15.23 o
  -9   9  17        6.49       -1.34     16.20 o
  -8   9  17        3.30       -0.65     16.91 o
  -7   9  17        0.25       13.25     14.93 o
  -6   9  17        6.64       16.59     15.40 o
  -5   9  17        8.34       13.27     16.33 o
  -4   9  17        3.84       12.65     19.22 o
 -11  10  17       29.70       -0.22     24.46 o
 -10  10  17       23.96       22.63     15.29 o
  -9  10  17       19.97       24.38     17.65 o
  -8  10  17       11.30       20.69     15.92 o
  -7  10  17       19.25       14.58     13.87 o
  -6  10  17       25.18       32.13     18.23 o
 -18   0  18       10.89       -7.44     25.66 o
 -17   0  18       22.65       29.46     21.47 o
 -16   0  18       38.60       12.38     19.88 o
 -15   0  18       17.82      -15.39     19.74 o
 -14   0  18       27.85       17.77     18.01 o
 -13   0  18       27.70       45.45     20.72 o
 -12   0  18        2.03      -12.94     18.06 o
 -11   0  18       61.84       80.76     17.70 o
 -10   0  18      532.49      531.46     44.68 o
  -9   0  18      327.53      289.23     24.89 o
  -8   0  18      529.00      521.14     63.06 o
  -7   0  18      284.13      225.04     24.34 o
  -6   0  18       22.24       62.92     23.73 o
  -5   0  18       16.02       -3.36     23.39 o
  -4   0  18      141.61      149.16     23.67 o
  -3   0  18       99.44       82.14     23.60 o
  -2   0  18       76.28       99.37     24.41 o
  -1   0  18       47.02       78.52     37.14 o
   0   0  18       11.51       34.29     25.15 o
 -18   1  18        0.39       -0.94     17.43 o
 -17   1  18        9.78       43.50     16.11 o
 -16   1  18       15.49       -1.97     25.11 o
 -15   1  18       17.07       21.71     16.66 o
 -14   1  18       14.04       29.90     13.88 o
 -13   1  18        3.64        6.32     14.01 o
 -12   1  18        7.15       20.84     15.61 o
 -11   1  18        1.33       12.55     13.63 o
 -10   1  18        5.34       22.45     17.04 o
  -9   1  18       45.51       28.47     15.46 o
  -8   1  18        0.08       13.68     15.11 o
  -7   1  18        0.47       18.96     15.57 o
  -6   1  18        0.60       22.26     16.62 o
  -5   1  18        0.33       18.11     14.20 o
  -4   1  18        1.23        1.94     16.14 o
  -3   1  18       61.96       79.79     17.11 o
  -2   1  18       14.51       21.56     15.11 o
  -1   1  18        1.18       12.55     20.29 o
   0   1  18        0.42       13.57     19.47 o
 -17   2  18        2.81       34.11     16.39 o
 -16   2  18        0.01       -6.72     22.37 o
 -15   2  18        4.21        3.28     14.09 o
 -14   2  18        4.51       21.44     18.35 o
 -13   2  18        0.19       23.62     15.82 o
 -12   2  18       15.15        8.21     16.09 o
 -11   2  18        0.99       19.91     15.52 o
 -10   2  18        4.49        6.54     16.53 o
  -9   2  18        7.56       24.78     13.69 o
  -8   2  18        0.78        0.15     24.84 o
  -7   2  18        0.93       38.95     17.04 o
  -6   2  18       28.93       29.04     12.40 o
  -5   2  18       13.28       12.42     16.39 o
  -4   2  18        1.27       16.56     14.25 o
  -3   2  18       11.46       28.08     18.24 o
  -2   2  18        0.59       -4.43     17.43 o
  -1   2  18        0.12       18.40     22.64 o
   0   2  18        0.08       20.13     20.74 o
 -17   3  18        2.36       11.11     20.25 o
 -16   3  18        4.84        5.66     23.13 o
 -15   3  18        1.58        5.00     21.43 o
 -14   3  18        8.14        8.16     13.09 o
 -13   3  18        0.78       23.10     13.95 o
 -12   3  18        4.93        5.67     15.28 o
 -11   3  18       26.41       40.46     13.87 o
 -10   3  18       11.42       29.05     15.41 o
  -9   3  18        0.09        5.45     15.32 o
  -8   3  18       17.26       53.15     15.27 o
  -7   3  18        2.71       15.34     14.56 o
  -6   3  18        0.74       13.29     12.20 o
  -5   3  18       11.48       11.51     16.67 o
  -4   3  18        7.16       22.98     18.03 o
  -3   3  18       31.44       30.81     17.47 o
  -2   3  18       17.70       20.45     16.22 o
  -1   3  18        0.08        1.79     25.58 o
   0   3  18        0.22       12.33     24.59 o
 -17   4  18        8.20        1.61     16.56 o
 -16   4  18        4.49      -13.06     15.10 o
 -15   4  18        0.46      -16.35     16.35 o
 -14   4  18       13.16       25.12     13.92 o
 -13   4  18       73.11       58.90     14.17 o
 -12   4  18       88.89      104.79     14.51 o
 -11   4  18      127.97       95.81     15.63 o
 -10   4  18      164.27      183.27     16.16 o
  -9   4  18      115.79      114.45     14.27 o
  -8   4  18      154.29      141.49     13.03 o
  -7   4  18      175.58      154.84     15.17 o
  -6   4  18       68.03       55.98     14.95 o
  -5   4  18       52.31       49.40     14.40 o
  -4   4  18       57.15       50.67     15.64 o
  -3   4  18       33.59       53.49     17.46 o
  -2   4  18       21.05       23.25     18.53 o
  -1   4  18       22.59       76.19     33.73 o
 -16   5  18        6.71       -3.24     16.99 o
 -15   5  18        2.17       11.41     23.01 o
 -14   5  18        0.55       17.49     24.68 o
 -13   5  18        5.58        8.85     14.02 o
 -12   5  18        2.82       16.69     15.01 o
 -11   5  18       28.78       17.12     13.86 o
 -10   5  18        0.70       21.96     15.42 o
  -9   5  18        1.40       14.36     13.93 o
  -8   5  18        4.70       19.95     14.86 o
  -7   5  18        1.74       12.75     16.73 o
  -6   5  18        0.15       16.43     19.44 o
  -5   5  18        7.38       -2.55     17.47 o
  -4   5  18       15.52       26.77     17.49 o
  -3   5  18       10.78       21.73     16.44 o
  -2   5  18       13.02       19.04     18.50 o
  -1   5  18        8.54       -3.00     16.81 o
 -16   6  18        1.19       11.09     15.09 o
 -15   6  18        0.15       27.70     33.76 o
 -14   6  18        1.95       26.71     15.45 o
 -13   6  18        0.70       16.42     17.49 o
 -12   6  18        0.30       12.33     15.68 o
 -11   6  18        1.47       30.45     14.06 o
 -10   6  18        1.09       11.87     13.61 o
  -9   6  18       10.29       26.20     29.63 o
  -8   6  18       17.48       12.73     14.05 o
  -7   6  18        0.33       -7.37     13.84 o
  -6   6  18        1.10        8.83     18.35 o
  -5   6  18        0.03       17.39     14.82 o
  -4   6  18        4.21        5.57     14.17 o
  -3   6  18        1.69       -3.06     17.42 o
  -2   6  18        1.04      -17.44     17.44 o
 -15   7  18        0.12      -11.16     14.03 o
 -14   7  18        2.04       20.92     16.54 o
 -13   7  18        7.20       50.54     17.74 o
 -12   7  18       11.02       16.17     17.58 o
 -11   7  18       29.25       50.31     15.90 o
 -10   7  18       22.74       38.43     13.83 o
  -9   7  18       12.79       19.97     17.74 o
  -8   7  18        4.20        1.33     15.06 o
  -7   7  18        1.50       33.50     13.82 o
  -6   7  18        0.74       26.37     15.39 o
  -5   7  18        2.37       17.84     15.01 o
  -4   7  18        0.16       30.14     19.12 o
  -3   7  18        1.39        9.24     19.22 o
 -14   8  18       11.89       35.12     21.35 o
 -13   8  18       25.66       19.66     16.11 o
 -12   8  18       38.60       38.44     25.44 o
 -11   8  18       16.40       19.85     27.60 o
 -10   8  18       20.32       21.95     15.47 o
  -9   8  18       78.92      113.55     22.38 o
  -8   8  18       68.66       86.65     17.20 o
  -7   8  18       19.69       40.10     15.22 o
  -6   8  18       20.60       26.92     15.15 o
  -5   8  18       14.71       18.77     15.64 o
  -4   8  18       14.40       17.60     20.50 o
 -12   9  18        1.02       27.17     16.20 o
 -11   9  18        2.94        7.21     14.57 o
 -10   9  18        1.48       31.84     17.30 o
  -9   9  18        3.30        3.99     13.89 o
  -8   9  18        0.46        8.38     17.52 o
  -7   9  18        4.19       10.04     18.02 o
  -6   9  18        2.12        5.81     18.52 o
 -17   1  19        4.93       22.90     18.08 o
 -16   1  19       12.24       18.35     17.26 o
 -15   1  19        7.80      -16.13     16.13 o
 -14   1  19       22.79       40.82     17.14 o
 -13   1  19       48.57       60.68     15.78 o
 -12   1  19       17.26       24.15     24.02 o
 -11   1  19       11.38       15.12     19.66 o
 -10   1  19        1.42       -2.85     14.82 o
  -9   1  19        3.26        7.25     14.78 o
  -8   1  19        8.69       22.89     13.94 o
  -7   1  19       61.77       47.49     15.52 o
  -6   1  19       46.03       51.69     13.56 o
  -5   1  19        0.55        6.62     14.74 o
  -4   1  19        0.01       -6.15     16.71 o
  -3   1  19        7.15       28.74     18.75 o
  -2   1  19        3.60        2.04     19.06 o
  -1   1  19        0.17       27.41     20.16 o
 -17   2  19        3.45       27.02     15.24 o
 -16   2  19       11.44        6.82     15.86 o
 -14   2  19       15.85       24.37     15.83 o
 -13   2  19       16.78       21.45     20.38 o
 -12   2  19       43.76       48.13     15.16 o
 -11   2  19       36.28       61.01     17.34 o
 -10   2  19      139.18      165.39     19.95 o
  -9   2  19      217.87      154.83     16.49 o
  -8   2  19      154.13      155.11     15.10 o
  -7   2  19      167.01      153.78     15.71 o
  -6   2  19      128.38      122.29     15.66 o
  -5   2  19       74.32       55.69     16.92 o
  -4   2  19       24.41       47.75     14.93 o
  -3   2  19       14.87       12.05     15.90 o
  -2   2  19       18.23        1.08     15.98 o
  -1   2  19       12.56        9.27     17.62 o
 -17   3  19        3.15       30.47     22.24 o
 -16   3  19       19.10       13.11     18.36 o
 -15   3  19       23.47       10.95     13.68 o
 -14   3  19       17.29       22.44     13.99 o
 -13   3  19       24.52       26.97     12.91 o
 -12   3  19        0.30       -0.04     14.18 o
 -11   3  19        0.35       45.31     17.33 o
 -10   3  19       11.63       23.11     14.15 o
  -9   3  19       14.75       40.61     14.80 o
  -8   3  19        6.32       31.64     12.48 o
  -7   3  19        1.46        1.91     16.71 o
  -6   3  19        2.29       38.08     17.31 o
  -5   3  19        1.22        3.49     16.83 o
  -4   3  19       10.51        3.24     15.04 o
  -3   3  19        0.97        3.96     15.22 o
  -2   3  19        0.20        8.40     21.49 o
 -17   4  19        0.88        3.36     26.08 o
 -16   4  19        2.61       21.13     16.90 o
 -15   4  19        0.35       -1.45     14.64 o
 -14   4  19        2.27       -4.77     19.34 o
 -13   4  19        3.86      -13.08     13.08 o
 -12   4  19        0.60       46.37     17.15 o
 -11   4  19        2.02        2.09     15.74 o
 -10   4  19        5.23       15.97     17.26 o
  -9   4  19        7.95       10.76     15.93 o
  -8   4  19       16.56      -12.45     20.01 o
  -7   4  19        6.26        5.66     16.77 o
  -6   4  19        0.31       16.47     15.12 o
  -5   4  19        2.50       -3.48     17.81 o
  -4   4  19        0.17      -14.16     21.10 o
  -3   4  19        1.15       -9.76     19.13 o
  -2   4  19        2.02       22.08     21.12 o
 -16   5  19        7.09       16.20     13.93 o
 -15   5  19        7.95       24.91     15.10 o
 -14   5  19       19.42       50.60     13.38 o
 -13   5  19        1.73       14.70     17.63 o
 -12   5  19        0.40       11.66     15.33 o
 -11   5  19        7.87       27.86     13.63 o
 -10   5  19       28.90        1.44     15.61 o
  -9   5  19       51.05       55.85     23.30 o
  -8   5  19       22.27       31.69     14.41 o
  -7   5  19        0.81        0.10     14.93 o
  -6   5  19        4.32        5.80     14.84 o
  -5   5  19        0.29       -1.05     14.04 o
  -4   5  19        0.07       25.90     16.57 o
  -3   5  19        6.47      -15.46     20.07 o
 -15   6  19        5.82       35.51     20.63 o
 -14   6  19        4.46       28.88     16.40 o
 -13   6  19       13.86        7.81     15.17 o
 -12   6  19       30.86        2.92     15.87 o
 -11   6  19       43.05       42.26     15.43 o
 -10   6  19       31.24       31.35     15.62 o
  -9   6  19       66.21       56.79     15.78 o
  -8   6  19       33.46       34.68     15.16 o
  -7   6  19       34.08       46.20     13.80 o
  -6   6  19       44.45       41.25     14.23 o
  -5   6  19       50.19       43.19     15.98 o
  -4   6  19       30.43       34.48     15.01 o
  -3   6  19       10.93       46.71     19.76 o
 -14   7  19        3.65       32.13     14.82 o
 -13   7  19        5.79       21.12     13.60 o
 -12   7  19       23.10       46.41     23.36 o
 -11   7  19       11.68       30.51     16.09 o
 -10   7  19        4.73        7.79     17.19 o
  -8   7  19        0.28       -3.22     14.58 o
  -7   7  19        0.85       13.34     15.92 o
  -6   7  19        4.34        7.80     15.48 o
  -5   7  19        0.45      -14.67     14.67 o
  -4   7  19        5.82       10.01     20.60 o
 -13   8  19        0.51        1.67     26.02 o
 -12   8  19        2.65       12.06     13.68 o
 -11   8  19        0.17      -14.46     14.46 o
 -10   8  19        5.26       21.16     20.47 o
  -9   8  19       10.10       17.48     16.64 o
  -8   8  19        2.31       -9.59     17.72 o
  -7   8  19        2.21       16.82     15.75 o
  -6   8  19        0.14       26.01     18.17 o
 -17   0  20       10.97       39.77     18.38 o
 -16   0  20       28.45       31.23     18.42 o
 -15   0  20       22.33       42.70     20.98 o
 -14   0  20        5.40       -3.82     43.65 o
 -13   0  20        0.30        5.17     20.45 o
 -12   0  20        1.33       -6.62     20.38 o
 -11   0  20       42.74      105.48     30.45 o
 -10   0  20       33.60       44.27     19.05 o
  -9   0  20       38.60       16.50     24.80 o
  -8   0  20       24.72       20.29     40.48 o
  -7   0  20       48.19       49.63     34.24 o
  -6   0  20       75.69       66.15     28.44 o
  -5   0  20       47.95       61.14     23.99 o
  -4   0  20       16.98       35.93     24.41 o
  -3   0  20       10.68       19.18     25.89 o
 -17   1  20        0.46       38.27     22.26 o
 -16   1  20        0.35       34.04     17.79 o
 -15   1  20        6.61       38.51     14.00 o
 -14   1  20       18.59      -10.69     26.93 o
 -13   1  20       16.96        5.29     12.41 o
 -12   1  20       30.38       28.25     15.69 o
 -11   1  20       27.88       40.71     19.96 o
 -10   1  20        8.31       24.36     15.51 o
  -9   1  20       10.08       32.14     15.83 o
  -8   1  20       10.90       29.53     17.31 o
  -7   1  20        3.34       35.03     15.29 o
  -6   1  20        3.40       23.13     16.99 o
  -5   1  20       14.37       26.41     14.12 o
  -4   1  20        0.48       13.20     17.39 o
  -3   1  20        0.39       15.88     18.16 o
 -17   2  20        1.54        9.07     13.50 o
 -16   2  20        1.42        2.80     16.31 o
 -15   2  20        1.37       30.13     14.74 o
 -14   2  20       11.24       20.94     16.07 o
 -13   2  20        9.60        5.98     15.51 o
 -12   2  20        1.52       -0.72     17.85 o
 -11   2  20        0.15       14.80     17.71 o
 -10   2  20        7.62        7.69     15.41 o
  -9   2  20        0.13       33.03     17.78 o
  -8   2  20        0.84        2.88     13.94 o
  -7   2  20        0.02       17.20     17.13 o
  -6   2  20        0.32        3.72     15.29 o
  -5   2  20        0.04       22.81     15.24 o
  -4   2  20        0.18       35.03     17.12 o
  -3   2  20        2.21       12.85     19.17 o
 -16   3  20        5.99       10.32     14.83 o
 -15   3  20       15.53       36.66     14.49 o
 -14   3  20       16.82       22.23     19.44 o
 -13   3  20       22.04       11.97     15.76 o
 -12   3  20       12.46        7.48     13.07 o
 -11   3  20       15.16       18.34     13.35 o
 -10   3  20        8.35      -14.16     14.16 o
  -9   3  20        4.76       15.80     17.09 o
  -8   3  20       14.08       42.78     14.24 o
  -7   3  20       22.83       29.33     17.19 o
  -6   3  20       20.25       23.48     17.20 o
  -5   3  20        7.61       23.98     14.20 o
  -4   3  20        7.32       15.19     19.14 o
  -3   3  20        0.05        8.80     18.21 o
 -16   4  20        0.59        8.34     16.38 o
 -15   4  20        6.06        5.76     16.70 o
 -14   4  20        6.33       14.49     13.50 o
 -13   4  20        0.62       12.55     14.34 o
 -12   4  20        1.37       19.16     16.62 o
 -11   4  20        7.87       28.88     15.90 o
 -10   4  20       21.01       21.61     17.76 o
  -9   4  20       48.29       62.95     17.34 o
  -8   4  20       66.94       55.61     15.46 o
  -7   4  20       37.73       15.34     17.03 o
  -6   4  20       24.53       38.98     16.04 o
  -5   4  20       20.81        3.83     16.45 o
  -4   4  20       27.25       22.56     16.20 o
 -15   5  20       14.31       11.09     14.83 o
 -14   5  20        8.51       20.53     22.31 o
 -13   5  20        6.46       13.94     13.54 o
 -12   5  20        3.63       36.41     17.66 o
 -11   5  20        4.81        5.96     15.81 o
 -10   5  20        7.20       29.84     15.75 o
  -9   5  20        9.11       38.25     15.44 o
  -8   5  20        1.95        7.34     13.79 o
  -7   5  20        0.50       15.59     15.22 o
  -6   5  20        0.11        7.32     17.33 o
  -5   5  20        2.85       -4.82     18.06 o
  -4   5  20        3.82       13.67     18.90 o
 -14   6  20        1.51       27.41     16.14 o
 -13   6  20        0.60       19.30     24.43 o
 -12   6  20        5.82        4.71     15.83 o
 -11   6  20        1.91        1.86     15.73 o
 -10   6  20        3.18       16.32     14.40 o
  -9   6  20        2.51       19.13     17.71 o
  -8   6  20        0.77       35.25     15.51 o
  -7   6  20        3.79       22.32     16.06 o
  -6   6  20       15.46       12.84     16.30 o
  -5   6  20        7.79        1.54     18.30 o
 -13   7  20        0.35        1.76     15.77 o
 -12   7  20        1.17        6.34     15.73 o
 -11   7  20        7.02        2.44     17.26 o
 -10   7  20       22.50       29.08     18.51 o
  -9   7  20       24.10       29.53     18.83 o
  -8   7  20       11.75       23.19     14.11 o
  -7   7  20        6.82       -0.84     18.74 o
  -6   7  20        5.93      -20.44     20.44 o
 -10   8  20       14.72       -5.63     17.86 o
  -9   8  20       11.82       14.59     23.21 o
 -16   1  21        0.13       16.38     14.23 o
 -15   1  21        7.52        9.73     14.81 o
 -14   1  21       52.24       54.27     16.17 o
 -13   1  21       43.13       50.78     15.76 o
 -12   1  21       18.92       24.53     14.49 o
 -11   1  21        8.13       27.92     15.98 o
 -10   1  21       12.85       26.53     17.69 o
  -9   1  21       15.98       27.29     13.18 o
  -8   1  21       14.10       21.95     15.85 o
  -7   1  21       19.19       28.64     14.22 o
  -6   1  21        5.06       30.59     15.65 o
  -5   1  21        1.51       -0.34     17.90 o
  -4   1  21        5.82       22.14     18.11 o
 -16   2  21        0.02       17.26     18.21 o
 -15   2  21        3.66       -1.22     16.16 o
 -14   2  21        5.74       11.78     19.09 o
 -13   2  21       26.67       45.87     14.66 o
 -12   2  21        8.85       24.46     16.16 o
 -11   2  21        0.46       23.45     15.96 o
 -10   2  21        0.43        2.71     14.40 o
  -9   2  21        5.72        0.20     14.31 o
  -8   2  21       23.49       48.89     15.80 o
  -7   2  21       27.86       37.37     16.04 o
  -6   2  21       45.73       28.68     16.06 o
  -5   2  21       14.25       22.37     15.77 o
  -4   2  21        4.10        2.37     18.69 o
 -16   3  21       10.37       25.51     18.50 o
 -15   3  21        1.68       34.01     15.91 o
 -14   3  21        5.45       33.88     17.92 o
 -13   3  21       10.17       10.28     14.76 o
 -12   3  21       51.13       36.40     16.36 o
 -11   3  21       54.38       45.29     14.51 o
 -10   3  21       20.99       63.26     15.65 o
  -9   3  21        2.52       27.67     14.05 o
  -8   3  21        1.01       -7.74     14.31 o
  -7   3  21        5.30       32.70     15.80 o
  -6   3  21        3.67        3.53     17.70 o
  -5   3  21        7.68       -1.19     16.43 o
 -15   4  21        8.01       32.11     13.98 o
 -14   4  21        0.77       16.78     13.74 o
 -13   4  21        0.67       19.43     14.02 o
 -12   4  21        0.99       -9.81     13.72 o
 -11   4  21        9.07        4.45     14.76 o
 -10   4  21        6.24       36.53     17.68 o
  -9   4  21        0.33        4.14     15.58 o
  -8   4  21        0.22       17.92     15.81 o
  -7   4  21        0.16        9.08     15.82 o
  -6   4  21        0.02        0.33     16.11 o
  -5   4  21        3.71       15.43     18.67 o
 -14   5  21        0.32        1.44     16.08 o
 -13   5  21        5.34       18.41     15.01 o
 -12   5  21       15.03       34.24     16.31 o
 -11   5  21        6.20       17.98     22.35 o
 -10   5  21        5.82        2.71     15.95 o
  -9   5  21        6.64        6.17     15.96 o
  -8   5  21        6.69        6.10     17.70 o
  -7   5  21       24.34       13.28     16.03 o
  -6   5  21       33.22       53.98     16.35 o
 -13   6  21        1.66       31.86     20.73 o
 -12   6  21        0.33      -14.08     14.68 o
 -11   6  21        9.01       15.11     16.28 o
 -10   6  21       17.87       23.80     16.13 o
  -9   6  21        9.28        9.74     16.06 o
  -8   6  21        8.72       22.59     14.63 o
  -7   6  21        4.13        7.89     14.41 o
 -16   0  22        5.52      -19.88     34.65 o
 -15   0  22        0.60      -14.93     21.75 o
 -14   0  22        0.59       10.98     25.25 o
 -13   0  22        0.02       14.52     25.84 o
 -12   0  22        1.75       -0.25     25.79 o
 -11   0  22        3.37       -1.31     36.30 o
 -10   0  22        0.02       10.83     25.12 o
  -9   0  22        3.16        6.29     25.75 o
  -8   0  22       13.07       56.09     24.96 o
  -7   0  22        3.06       -5.53     24.95 o
  -6   0  22        0.30       24.91     25.12 o
 -16   1  22        3.87       19.81     15.02 o
 -15   1  22        2.02       -0.49     15.21 o
 -14   1  22        1.36      -12.93     15.09 o
 -13   1  22        6.52       14.49     18.30 o
 -12   1  22       17.93       48.12     18.01 o
 -11   1  22       15.25       17.76     14.47 o
 -10   1  22       17.51        7.25     15.01 o
  -9   1  22       25.38       26.24     19.68 o
  -8   1  22       10.32       41.44     14.61 o
  -7   1  22        3.27       34.55     18.15 o
  -6   1  22       12.66       27.51     14.41 o
 -15   2  22        4.47        8.14     15.09 o
 -14   2  22        5.30       14.91     16.32 o
 -12   2  22        4.93        8.51     17.96 o
 -11   2  22        7.00        0.55     13.68 o
 -10   2  22        4.54       19.64     14.33 o
  -9   2  22        0.25        6.28     13.16 o
  -8   2  22        2.62       16.61     21.05 o
  -7   2  22        0.28      -11.83     16.62 o
  -6   2  22        2.23       10.04     16.30 o
 -15   3  22        0.56       18.14     15.29 o
 -14   3  22        3.28       13.51     16.47 o
 -13   3  22        7.25       -5.87     14.67 o
 -12   3  22       23.68       22.38     16.37 o
 -11   3  22       33.78       45.01     14.95 o
 -10   3  22       15.09       19.85     14.66 o
  -9   3  22       14.05        9.54     17.78 o
  -8   3  22        4.03        7.79     16.37 o
  -7   3  22        1.14       11.80     16.09 o
 -14   4  22        5.82        2.91     15.24 o
 -13   4  22        0.94        7.18     16.92 o
 -12   4  22        0.96      -18.56     18.56 o
 -11   4  22        7.46       36.28     18.08 o
 -10   4  22        0.42       20.66     14.91 o
  -9   4  22        1.19       12.28     16.17 o
  -8   4  22        0.51       18.75     15.75 o
  -7   4  22        0.91       12.04     18.28 o
 -13   5  22       14.93       -0.58     16.78 o
 -12   5  22        9.42      -11.93     19.99 o
 -11   5  22        4.56       13.54     18.26 o
 -10   5  22        6.48       25.37     16.28 o
  -9   5  22       16.28       25.43     17.89 o
 -14   1  23        6.29       15.58     16.85 o
 -13   1  23        4.88       26.31     18.48 o
 -12   1  23        1.84       11.34     16.74 o
 -11   1  23        8.18       -6.96     24.53 o
 -10   1  23        9.72        9.76     15.05 o
  -9   1  23        9.91       42.95     16.29 o
  -8   1  23        8.08       23.80     16.39 o
 -14   2  23        3.66        5.25     17.28 o
 -13   2  23        0.08       -2.01     16.37 o
 -12   2  23        0.12       14.78     16.41 o
 -11   2  23        0.13       11.01     16.56 o
 -10   2  23        0.05       17.90     14.96 o
  -9   2  23        0.09       16.62     14.89 o
 -13   3  23        0.97        2.30     15.27 o
 -12   3  23        0.40       -2.34     16.71 o
 -11   3  23        3.23      -14.23     15.32 o
 -10   3  23        9.81       17.29     18.33 o
 
